# Supplementary material for: Determinants of HIV-1 reservoir size and long-term dynamics during suppressive ART
Source: Nat Commun. 2019 Jul 19;10:3193. doi: 10.1038/s41467-019-10884-9 (PMC6642170; doi:10.1038/s41467-019-10884-9)
Supplement: Supplementary file 5 — Supplementary Data 1 [file 41467_2019_10884_MOESM5_ESM.xlsx]

## Sheet: coarse_grained_dataset_2019-05-
DNA1	DNA2	DNA3	DNA4	date1	date2	date3	date4	slope123	slope1234	time_onART	cART_in	time_to_suppression	RNApreART	CD4preART	subtype	ethnicity	age	risk_sex	suppression_duringHIVX	suppression_preHIVX
3.3	2.6	1.5	1.5	2008-04-01	2010-05-01	2012-05-01	NA-NA-01	-0.44	NA	1.49	after_firstyear	0.34	5.2	0.5	B	WHITE	50	OTHER_MALE	none	none
4.1	3.2	2.7	2.7	2008-03-01	2010-04-01	2012-05-01	NA-NA-01	-0.32	NA	1.13	after_firstyear	0.44	4.7	1	NONB	NONWHITE	40	HET_FEMALE	none	none
2.2	1.6	1.9	1.9	2010-05-01	2012-03-01	2014-04-01	NA-NA-01	-0.08	NA	1.58	in_firstyear	0.13	3.4	1.75	B	WHITE	30	MSM	none	none
1.9	2.3	2.3	2.3	2009-04-01	2011-06-01	2013-02-01	NA-NA-01	0.12	NA	1.49	after_firstyear	0.05	3	1	B	NONWHITE	35	HET_FEMALE	none	none
3	2.7	2.4	2.4	2009-04-01	2011-04-01	2013-08-01	NA-NA-01	-0.12	NA	1.38	after_firstyear	0.32	7.4	1.25	unknown	WHITE	45	MSM	none	none
2.7	2.7	2.7	2.7	2009-01-01	2011-01-01	2012-07-01	NA-NA-01	0.01	NA	1.56	in_firstyear	0.28	4	1	NONB	NONWHITE	35	HET_MALE	none	none
2.9	2.7	2.8	2.8	2001-04-01	2003-07-01	2005-03-01	2014-02-01	-0.04	-0.02	1	after_firstyear	0.22	4.8	0.5	B	WHITE	35	IDU_FEMALE	llv	llv
2.3	2.1	2.1	2.1	2009-10-01	2011-12-01	2014-02-01	NA-NA-01	-0.05	NA	1.66	in_firstyear	0.53	4.6	1.75	B	WHITE	40	MSM	none	none
3.1	2.6	2.8	2.8	2010-08-01	2012-11-01	2013-10-01	NA-NA-01	-0.1	NA	1.4	after_firstyear	0.53	5.3	0.75	B	WHITE	45	MSM	none	blips
2.7	2.3	2.3	2.3	2010-09-01	2012-12-01	2013-08-01	NA-NA-01	-0.14	NA	1.56	in_firstyear	0.2	4.6	1.5	B	WHITE	25	MSM	none	none
2	2.4	2.4	2.4	2008-09-01	2010-03-01	2012-05-01	NA-NA-01	0.1	NA	1.98	after_firstyear	0.29	4.9	0	NONB	NONWHITE	30	HET_FEMALE	none	blips
3	2.4	2.3	2.3	2007-06-01	2009-02-01	2011-05-01	NA-NA-01	-0.18	NA	1.62	after_firstyear	0.29	6.1	0.25	NONB	WHITE	45	HET_FEMALE	none	none
1.8	1.7	2.2	2.2	2006-04-01	2008-05-01	2010-06-01	2013-06-01	0.09	0.04	1.67	after_firstyear	0.25	5.3	0.25	B	NONWHITE	35	HET_FEMALE	none	none
2.2	2.1	1.9	1.9	2010-01-01	2011-06-01	2013-07-01	NA-NA-01	-0.08	NA	1.8	after_firstyear	0.08	4.6	1.75	NONB	WHITE	25	HET_MALE	none	blips
2.5	2.3	2.6	2.6	2001-05-01	2003-03-01	2006-03-01	2014-04-01	0.03	0	1.61	after_firstyear	0.23	4.4	1	B	NONWHITE	60	MSM	none	none
2.8	2.4	2.6	2.6	2010-07-01	2012-02-01	2014-01-01	NA-NA-01	-0.07	NA	1.5	after_firstyear	0.15	4.9	1.5	unknown	NONWHITE	40	HET_FEMALE	none	none
2.5	2.2	1.8	1.8	2008-06-01	2010-05-01	2012-06-01	NA-NA-01	-0.17	NA	1.3	after_firstyear	0.27	4.8	1.25	NONB	WHITE	60	HET_MALE	none	none
1.7	1.8	1.7	1.7	2007-08-01	2009-05-01	2012-01-01	NA-NA-01	0	NA	1.72	after_firstyear	0.52	NA	0.75	unknown	WHITE	40	MSM	blips	none
3	2.7	2.9	2.9	2009-04-01	2010-05-01	2012-06-01	NA-NA-01	0	NA	1.97	after_firstyear	0.21	5.6	1	B	WHITE	45	MSM	blips	none
2.6	2.4	2.5	2.5	2009-05-01	2011-04-01	2013-02-01	NA-NA-01	-0.04	NA	1.67	after_firstyear	0.48	6	0.25	B	WHITE	45	MSM	none	llv
2.9	2.8	2.2	2.2	2007-02-01	2008-12-01	2010-09-01	NA-NA-01	-0.17	NA	1.62	after_firstyear	1.62	5.6	0.25	B	WHITE	35	HET_MALE	none	llv
3.3	3.1	2.8	2.8	2003-05-01	2005-05-01	2007-02-01	2013-10-01	-0.16	-0.05	1.42	after_firstyear	0.55	5.4	1	B	WHITE	40	MSM	none	none
3.2	3.7	2.9	2.9	2006-07-01	2008-03-01	2010-02-01	2013-02-01	-0.1	-0.12	1.69	after_firstyear	0.6	6	0.25	NONB	WHITE	45	HET_MALE	none	llv
2.5	2.3	1.7	1.7	2007-06-01	2009-06-01	2011-04-01	2014-04-01	-0.2	-0.07	1.32	after_firstyear	0.31	5	0.5	B	WHITE	50	MSM	none	none
2.6	2.1	2.3	2.3	2008-03-01	2010-09-01	2012-10-01	NA-NA-01	-0.08	NA	1.07	after_firstyear	0.48	5	0.75	B	WHITE	50	IDU_MALE	llv	none
2.8	2.6	2.7	2.7	2009-01-01	2010-06-01	2012-05-01	NA-NA-01	-0.03	NA	1.6	after_firstyear	0.38	4.8	0.75	NONB	WHITE	45	MSM	none	none
2.7	2.8	2.1	2.1	2009-02-01	2011-05-01	2013-06-01	NA-NA-01	-0.14	NA	1.09	after_firstyear	0.15	4.5	1	B	WHITE	45	MSM	none	none
3	2.6	2.4	2.4	2010-05-01	2012-01-01	2014-01-01	NA-NA-01	-0.17	NA	1.39	after_firstyear	0.22	4.4	1.25	B	WHITE	50	MSM	none	none
2.5	2.4	2.2	2.2	2010-03-01	2012-03-01	2014-02-01	NA-NA-01	-0.08	NA	1.49	in_firstyear	0.15	3.5	2.25	B	WHITE	30	MSM	none	none
2.7	2.5	3.1	3.1	2008-03-01	2010-01-01	2012-04-01	NA-NA-01	0.11	NA	1.86	after_firstyear	0.23	5.4	1.25	NONB	WHITE	45	MSM	none	none
2.8	2.6	2.7	2.7	2003-06-01	2005-06-01	2007-06-01	2013-04-01	-0.01	-0.06	1.08	after_firstyear	0.57	3.7	1	unknown	WHITE	50	MSM	blips	none
2.1	2.3	2.1	2.1	2006-09-01	2008-04-01	2010-06-01	2014-02-01	-0.01	-0.04	1.56	after_firstyear	0.28	3.8	1.5	unknown	NONWHITE	30	OTHER_FEMALE	none	none
3.1	3.1	3.1	3.1	2001-05-01	2003-04-01	2005-09-01	2014-03-01	-0.01	0	1.67	after_firstyear	0.16	4.1	0.25	unknown	NONWHITE	40	HET_FEMALE	none	none
2.5	2	1.9	1.9	2010-10-01	2012-09-01	2013-09-01	NA-NA-01	-0.22	NA	1.7	in_firstyear	0.12	2.6	1.5	NONB	NONWHITE	30	MSM	none	none
2.9	2.9	3.3	3.3	2009-03-01	2011-03-01	2013-05-01	NA-NA-01	0.08	NA	1.02	after_firstyear	0.54	5.5	0.25	B	WHITE	40	MSM	none	none
3.1	3.5	1.8	1.8	2008-03-01	2009-07-01	2012-05-01	NA-NA-01	-0.35	NA	1.98	after_firstyear	0.4	0	1	B	WHITE	55	MSM	none	none
4	3.6	3.4	3.4	2010-03-01	2012-03-01	2014-03-01	NA-NA-01	-0.15	NA	1.37	after_firstyear	1.22	5	0.75	NONB	WHITE	65	HET_MALE	blips	llv
3.3	3.3	2.9	2.9	2005-02-01	2007-05-01	2009-01-01	2014-02-01	-0.09	-0.04	1.29	after_firstyear	0.2	5.1	1	B	WHITE	40	MSM	none	none
3.1	2.8	3	3	2005-02-01	2007-05-01	2009-06-01	2014-02-01	-0.03	-0.01	1.32	after_firstyear	0.26	5	1	unknown	WHITE	40	MSM	blips	none
3.5	3	2.9	2.9	2008-01-01	2010-04-01	2012-01-01	NA-NA-01	-0.15	NA	1.18	after_firstyear	0.21	4.5	0.5	B	WHITE	50	HET_FEMALE	none	none
2.3	2.3	2.2	2.2	2007-10-01	2009-11-01	2012-03-01	NA-NA-01	-0.02	NA	1.4	in_firstyear	0.42	4.6	1.75	B	NONWHITE	25	MSM	none	none
2.5	2.3	2.4	2.4	2006-06-01	2008-05-01	2010-03-01	2014-02-01	-0.04	0.02	1.5	after_firstyear	0.62	6.1	0	B	WHITE	70	HET_FEMALE	blips	llv
1.8	2.4	1.6	1.6	2010-06-01	2012-05-01	2014-04-01	NA-NA-01	-0.06	NA	1.35	after_firstyear	0.36	4.6	2.75	B	WHITE	40	MSM	blips	none
3.2	2.8	2.6	2.6	2009-04-01	2011-01-01	2012-06-01	NA-NA-01	-0.17	NA	2	after_firstyear	0.15	3.5	1.5	B	WHITE	30	HET_FEMALE	blips	blips
2.8	2.4	2.3	2.3	2008-02-01	2010-03-01	2012-03-01	NA-NA-01	-0.11	NA	1.9	after_firstyear	0.24	4.6	1	B	WHITE	40	OTHER_MALE	none	none
2.3	2.4	2.2	2.2	2008-02-01	2010-06-01	2012-06-01	NA-NA-01	-0.01	NA	1.49	after_firstyear	0.35	6.1	0.25	B	WHITE	35	OTHER_FEMALE	blips	none
2	1.8	1.8	1.8	2005-01-01	2007-02-01	2009-02-01	2014-02-01	-0.04	-0.03	1.09	after_firstyear	0.31	5.8	0	unknown	WHITE	35	OTHER_FEMALE	none	none
2.4	2.6	1.9	1.9	2008-03-01	2010-04-01	2012-03-01	NA-NA-01	-0.14	NA	1.55	after_firstyear	0.48	NA	0.25	NONB	NONWHITE	35	HET_FEMALE	blips	blips
2	2	2	2	2008-05-01	2010-12-01	2012-07-01	NA-NA-01	-0.01	NA	1.14	after_firstyear	0.35	5.5	0.75	NONB	NONWHITE	40	MSM	none	none
3.2	2.8	2.8	2.8	2009-06-01	2012-01-01	2013-01-01	NA-NA-01	-0.11	NA	1.11	in_firstyear	0.84	4.5	1.25	B	WHITE	30	MSM	none	llv
2.1	1.9	2.1	2.1	2010-02-01	2012-03-01	2014-03-01	NA-NA-01	0.02	NA	1.9	after_firstyear	0.07	4	1.5	B	WHITE	40	HET_MALE	none	blips
2.9	3	2.8	2.8	2002-05-01	2004-08-01	2006-01-01	2010-05-01	0	-0.02	1.18	after_firstyear	0.08	3.6	1.75	unknown	WHITE	30	HET_MALE	none	none
2.9	2.5	2.6	2.6	2006-07-01	2008-02-01	2010-01-01	2013-04-01	-0.07	-0.03	1.61	after_firstyear	0.26	5.2	1.25	B	WHITE	40	MSM	none	none
2.8	2.9	2.1	2.1	2010-01-01	2012-02-01	2014-04-01	NA-NA-01	-0.19	NA	1.53	in_firstyear	0.29	4.5	0.75	NONB	WHITE	35	MSM	none	none
3.7	1.9	1.9	1.9	2007-03-01	2009-03-01	2011-03-01	2014-03-01	-0.44	-0.26	1.15	after_firstyear	0.19	4.7	1	B	NONWHITE	40	HET_FEMALE	none	none
2.3	2.5	2.7	2.7	2007-08-01	2010-04-01	2012-09-01	NA-NA-01	0.06	NA	1.26	after_firstyear	0.57	5	1	B	WHITE	40	MSM	blips	none
2.1	2.2	2.3	2.3	2001-07-01	2003-05-01	2005-06-01	NA-NA-01	0.06	NA	1.63	after_firstyear	0.58	NA	0.5	NONB	NONWHITE	35	HET_FEMALE	blips	none
3.3	2.9	2.7	2.7	2005-03-01	2007-04-01	2009-06-01	2014-03-01	-0.13	-0.09	1.13	after_firstyear	0.13	5.2	1	B	WHITE	55	HET_MALE	blips	none
2.7	2.5	2.5	2.5	2010-04-01	2012-04-01	2014-01-01	NA-NA-01	-0.07	NA	1.56	after_firstyear	0.08	3.3	1.75	B	WHITE	45	MSM	none	none
3.6	3.2	2.9	2.9	2004-04-01	2006-03-01	2008-04-01	2014-04-01	-0.18	-0.08	1.38	after_firstyear	0.65	5.2	1	NONB	WHITE	55	HET_MALE	none	none
2.3	2.3	2.2	2.2	2010-05-01	2011-12-01	2013-02-01	NA-NA-01	-0.03	NA	1.86	after_firstyear	0.31	4.4	1.5	B	WHITE	50	MSM	none	none
2.3	2.3	2.3	2.3	2008-11-01	2011-05-01	2012-10-01	NA-NA-01	0.01	NA	1.11	after_firstyear	0.43	3.9	2	B	NONWHITE	55	MSM	none	none
2.1	1.8	1.7	1.7	2009-02-01	2011-01-01	2013-04-01	NA-NA-01	-0.08	NA	1.76	after_firstyear	0.32	4.7	4	B	WHITE	40	MSM	none	none
2.1	1.7	2.1	2.1	2010-04-01	2013-01-01	2014-01-01	NA-NA-01	-0.03	NA	1.07	in_firstyear	0.32	5.6	1.75	B	WHITE	50	MSM	none	none
2.8	2.7	2.6	2.6	2010-04-01	2012-02-01	2014-02-01	NA-NA-01	-0.05	NA	1.69	after_firstyear	0.93	4.9	0	B	WHITE	45	MSM	blips	llv
2.7	2.3	2.2	2.2	2002-05-01	2004-02-01	2006-09-01	2009-07-01	-0.11	0	1.84	after_firstyear	0.65	4.5	2	B	WHITE	40	IDU_MALE	blips	blips
2.4	2.5	2.9	2.9	2001-09-01	2003-04-01	2005-08-01	NA-NA-01	0.12	NA	1.62	after_firstyear	0.19	5.5	0	NONB	NONWHITE	35	HET_FEMALE	blips	none
2.8	2.5	2.2	2.2	2010-01-01	2012-04-01	2014-01-01	NA-NA-01	-0.17	NA	1.7	after_firstyear	0.3	4.6	1	B	WHITE	45	MSM	none	none
3.4	3.1	2.6	2.6	2003-03-01	2005-06-01	2007-06-01	2014-02-01	-0.18	0.02	1.31	after_firstyear	0.84	5.5	0.25	NONB	NONWHITE	35	HET_FEMALE	blips	none
2.5	2.5	2.8	2.8	2007-07-01	2009-11-01	2011-12-01	NA-NA-01	0.07	NA	1.18	after_firstyear	0.22	3.7	1.5	unknown	NONWHITE	30	HET_MALE	none	blips
2.4	2.3	2.1	2.1	2005-06-01	2007-02-01	2009-06-01	2013-07-01	-0.06	-0.01	1.59	after_firstyear	0.08	NA	0.25	NONB	WHITE	30	HET_MALE	blips	none
2.8	2.6	2.6	2.6	2007-05-01	2009-07-01	2011-06-01	NA-NA-01	-0.05	NA	1.25	after_firstyear	0.08	4.5	0.75	B	WHITE	55	MSM	blips	none
1.9	1.9	2.2	2.2	2005-01-01	2007-04-01	2009-03-01	2013-11-01	0.06	0.01	1.52	in_firstyear	0.17	7.9	2	NONB	WHITE	45	HET_FEMALE	none	none
2.6	2.4	2.7	2.7	2009-03-01	2010-11-01	2013-01-01	NA-NA-01	0.02	NA	1.8	after_firstyear	0.33	5.4	0	unknown	NONWHITE	35	HET_MALE	none	none
3.9	2.4	2.2	2.2	2006-02-01	2008-04-01	2010-01-01	2014-02-01	-0.46	-0.2	1.23	in_firstyear	0.4	NA	NA	B	WHITE	35	MSM	none	none
2.8	2.7	2.4	2.4	2007-04-01	2008-07-01	2011-03-01	2014-04-01	-0.09	0	1.98	in_firstyear	0.58	5.5	1	B	WHITE	45	MSM	none	blips
2.8	2.6	2.7	2.7	2003-02-01	2005-02-01	2007-05-01	2014-02-01	-0.03	-0.01	1.47	after_firstyear	0.55	5.4	0.25	unknown	WHITE	55	MSM	llv	none
2.5	2.7	2.6	2.6	2005-04-01	2007-04-01	2009-03-01	NA-NA-01	0.02	NA	1.75	after_firstyear	0.19	5	0	B	WHITE	40	MSM	blips	none
2.9	2.5	2.4	2.4	2010-05-01	2012-01-01	2014-02-01	NA-NA-01	-0.15	NA	1.55	after_firstyear	0.25	4.1	1.25	B	WHITE	50	HET_MALE	none	none
2.4	2.2	2.1	2.1	2008-02-01	2010-03-01	2012-05-01	NA-NA-01	-0.08	NA	1.78	in_firstyear	0.83	4.3	1.5	B	WHITE	50	MSM	none	none
3.3	3.5	1.8	1.8	2007-08-01	2010-06-01	2012-01-01	NA-NA-01	-0.3	NA	1.15	after_firstyear	0.21	5.1	0.5	B	WHITE	50	MSM	none	none
2.7	2.5	2.5	2.5	2009-05-01	2011-02-01	2013-06-01	NA-NA-01	-0.04	NA	1.83	after_firstyear	0.07	4.1	1.5	NONB	NONWHITE	30	HET_FEMALE	none	none
1.9	2	1.9	1.9	2001-05-01	2003-05-01	2005-05-01	2014-02-01	0.01	0.02	1.33	after_firstyear	0.11	0	0.5	unknown	NONWHITE	35	HET_FEMALE	none	none
3.5	3.3	3	3	2008-02-01	2010-06-01	2012-02-01	NA-NA-01	-0.12	NA	1.1	after_firstyear	0.7	5.3	0.25	B	WHITE	55	MSM	llv	none
2.6	2.3	2.7	2.7	2003-06-01	2005-06-01	2007-05-01	2014-03-01	0.03	-0.03	1.48	after_firstyear	0.18	5.4	0.25	B	WHITE	35	IDU_FEMALE	blips	none
3.4	3.1	2.8	2.8	2006-01-01	2008-05-01	2010-01-01	2014-02-01	-0.14	-0.09	1.49	after_firstyear	0.9	6.4	0.25	B	NONWHITE	40	HET_MALE	blips	llv
2.2	2.4	2.3	2.3	2010-04-01	2012-05-01	2013-09-01	NA-NA-01	0.04	NA	1.48	after_firstyear	0.35	4.3	1.5	B	WHITE	40	MSM	none	none
2.9	2.7	2.6	2.6	2005-04-01	2007-03-01	2009-02-01	2013-10-01	-0.07	-0.03	1.35	after_firstyear	0.52	5	0.5	unknown	WHITE	35	MSM	none	none
3	2.9	2.9	2.9	2008-01-01	2010-03-01	2011-04-01	NA-NA-01	-0.05	NA	1.83	after_firstyear	0.46	6.1	0.75	B	WHITE	50	HET_FEMALE	none	blips
2.9	3.5	1.8	1.8	2010-03-01	2012-04-01	2014-01-01	NA-NA-01	-0.26	NA	1.65	after_firstyear	0.21	2.2	0.5	unknown	WHITE	50	HET_MALE	none	blips
3.3	3.1	2.8	2.8	2005-03-01	2007-03-01	2009-04-01	2014-04-01	-0.13	-0.08	1.21	after_firstyear	0.71	5.1	0.75	B	WHITE	35	MSM	blips	llv
2.8	2.8	2.4	2.4	2005-05-01	2007-02-01	2009-08-01	2013-04-01	-0.1	-0.06	1.32	after_firstyear	1.58	5.3	0.25	NONB	WHITE	45	HET_MALE	llv	llv
3	2.8	2.4	2.4	2008-01-01	2010-02-01	2012-03-01	NA-NA-01	-0.14	NA	1.81	after_firstyear	0.18	4.6	1	NONB	NONWHITE	45	HET_MALE	none	none
3	2.8	2.5	2.5	2004-04-01	2006-05-01	2008-05-01	2014-01-01	-0.13	-0.05	1.22	after_firstyear	0.27	5.2	0.5	NONB	WHITE	55	HET_FEMALE	none	none
3.5	3.1	3.1	3.1	2006-11-01	2009-01-01	2011-04-01	2014-04-01	-0.09	-0.11	1.54	after_firstyear	0.57	5.9	2	B	WHITE	60	MSM	blips	none
2.3	2	1.8	1.8	2009-06-01	2011-07-01	2013-04-01	NA-NA-01	-0.15	NA	1.74	in_firstyear	0.79	4.9	1.25	NONB	WHITE	60	HET_MALE	none	llv
2.2	1.9	1.8	1.8	2006-06-01	2008-08-01	2010-08-01	2013-02-01	-0.09	0.1	1.7	after_firstyear	0.12	3.6	0.5	NONB	NONWHITE	40	HET_MALE	none	none
2.6	2.7	2.7	2.7	2009-02-01	2011-02-01	2012-03-01	NA-NA-01	0.03	NA	1.89	in_firstyear	0.26	4.3	1.25	NONB	WHITE	45	HET_MALE	none	none
2.9	2.9	2.9	2.9	2006-06-01	2008-07-01	2011-02-01	2013-03-01	-0.01	0	1.3	after_firstyear	0.35	5.2	0.25	B	WHITE	35	MSM	none	none
3	2.8	2.7	2.7	2008-03-01	2010-03-01	2012-05-01	NA-NA-01	-0.06	NA	1.04	after_firstyear	0.53	5.5	0	NONB	NONWHITE	35	HET_FEMALE	blips	none
2.1	2	2	2	2005-06-01	2007-01-01	2009-03-01	2013-05-01	-0.02	0.01	1.64	in_firstyear	0.27	NA	1.75	B	WHITE	35	MSM	none	none
3.1	2.9	2.7	2.7	2003-02-01	2005-03-01	2007-01-01	2013-03-01	-0.09	-0.05	1.04	after_firstyear	0.08	4.7	0	unknown	WHITE	50	MSM	none	none
1.8	2	2.4	2.4	2003-10-01	2006-03-01	2008-04-01	NA-NA-01	0.13	NA	1.52	in_firstyear	0.41	5.1	1.75	B	WHITE	30	MSM	blips	none
2.8	2.8	2.7	2.7	2009-03-01	2011-05-01	2013-04-01	NA-NA-01	-0.02	NA	1.34	in_firstyear	1.07	7.4	0.75	B	WHITE	50	MSM	blips	llv
2.3	3.2	2.3	2.3	2004-01-01	2006-02-01	2008-03-01	2013-06-01	0	-0.05	1.49	after_firstyear	0.22	NA	1	B	WHITE	50	OTHER_MALE	blips	none
2.8	3.6	3.3	3.3	2009-11-01	2011-06-01	2013-12-01	NA-NA-01	0.12	NA	1.47	after_firstyear	0.18	1.9	2	unknown	WHITE	40	MSM	none	none
2.2	2.1	2	2	2010-04-01	2012-04-01	2014-03-01	NA-NA-01	-0.04	NA	1.35	after_firstyear	0.17	3.5	4.75	B	WHITE	40	MSM	none	none
2.8	2.7	2.7	2.7	2010-01-01	2012-01-01	2014-05-01	NA-NA-01	-0.02	NA	1.07	after_firstyear	0.52	4.8	0.25	B	WHITE	30	MSM	none	none
1.8	1.3	1.1	1.1	2009-05-01	2011-06-01	2013-04-01	NA-NA-01	-0.17	NA	1.84	after_firstyear	0.08	4.5	0.75	B	WHITE	35	MSM	none	blips
2	1.8	1.9	1.9	2008-05-01	2010-06-01	2012-05-01	NA-NA-01	-0.02	NA	1.44	after_firstyear	0.5	5.1	1	NONB	WHITE	65	HET_MALE	blips	none
2.8	2.6	2.7	2.7	2008-01-01	2009-07-01	2011-07-01	2014-03-01	-0.03	-0.03	1.94	after_firstyear	0.23	4.4	1	NONB	NONWHITE	25	HET_FEMALE	none	none
2.6	2.9	3	3	2009-06-01	2011-06-01	2013-11-01	NA-NA-01	0.07	NA	1.02	after_firstyear	0.25	3.5	1.5	NONB	NONWHITE	40	HET_FEMALE	none	none
3	2.8	2.8	2.8	2006-04-01	2008-04-01	2010-04-01	2013-04-01	-0.07	-0.04	1.59	after_firstyear	0.48	5.4	1	NONB	WHITE	70	HET_MALE	none	none
2.6	2.4	2.5	2.5	2006-05-01	2008-06-01	2010-02-01	2014-03-01	-0.02	-0.04	1.59	after_firstyear	0	2	2.25	B	WHITE	35	IDU_FEMALE	blips	none
2.3	2	2.5	2.5	2006-03-01	2008-03-01	2010-04-01	2013-12-01	0.05	0.06	1.73	after_firstyear	0.19	4.8	0.25	unknown	NONWHITE	30	IDU_MALE	none	none
3.4	2.7	2.7	2.7	2009-01-01	2011-05-01	2013-04-01	NA-NA-01	-0.17	NA	1.39	after_firstyear	0.15	4.8	1.5	NONB	NONWHITE	40	MSM	blips	none
2.9	2.7	2.6	2.6	2008-06-01	2010-02-01	2012-03-01	NA-NA-01	-0.09	NA	1.65	after_firstyear	0.74	5.4	1	B	WHITE	70	HET_MALE	blips	llv
3.3	3.2	2.7	2.7	2005-07-01	2007-06-01	2010-06-01	NA-NA-01	-0.13	NA	1.15	after_firstyear	0.41	5.5	0	B	WHITE	45	IDU_MALE	none	none
2.9	2.2	2.7	2.7	2001-05-01	2003-08-01	2005-01-01	2013-04-01	-0.07	-0.01	1.48	after_firstyear	0	NA	1.25	B	WHITE	65	MSM	blips	none
3.1	2.6	2.4	2.4	2003-01-01	2005-08-01	2007-03-01	2013-05-01	-0.15	-0.05	1.05	after_firstyear	0.26	4	0.5	B	WHITE	35	MSM	blips	none
2.6	2.7	2.7	2.7	2009-03-01	2011-06-01	2013-04-01	NA-NA-01	0.03	NA	1.72	after_firstyear	0.6	4.6	1.25	B	WHITE	50	MSM	none	none
3.1	2.6	2.8	2.8	2007-10-01	2010-01-01	2011-09-01	NA-NA-01	-0.08	NA	1.45	in_firstyear	1.45	4.3	NA	unknown	WHITE	35	MSM	none	NA
3.1	2.8	2.9	2.9	2007-05-01	2009-06-01	2011-01-01	NA-NA-01	-0.06	NA	1.75	after_firstyear	0.21	5.6	0	unknown	NONWHITE	35	HET_FEMALE	none	none
2.8	2.5	2.3	2.3	2009-03-01	2011-05-01	2013-08-01	NA-NA-01	-0.12	NA	1.05	after_firstyear	0.44	5	0.5	B	WHITE	50	HET_MALE	blips	none
2.6	2.6	2.5	2.5	2002-04-01	2004-04-01	2006-05-01	2014-04-01	-0.03	0	1.92	after_firstyear	0.17	4.8	0	B	WHITE	45	IDU_FEMALE	none	none
3.5	3	2.8	2.8	2007-05-01	2009-01-01	2011-08-01	2014-03-01	-0.14	-0.08	1.51	after_firstyear	0.66	5.4	1.5	B	WHITE	45	MSM	blips	none
2.6	2.3	2.6	2.6	2010-02-01	2012-03-01	2014-03-01	NA-NA-01	0	NA	1.51	in_firstyear	0.49	4.9	1.75	NONB	WHITE	45	MSM	none	none
1.7	2	2.1	2.1	2007-07-01	2010-01-01	2012-08-01	NA-NA-01	0.08	NA	1.3	after_firstyear	0.29	5.1	1	B	WHITE	35	IDU_MALE	none	none
2.8	2.8	2.4	2.4	2005-03-01	2007-05-01	2009-12-01	2013-10-01	-0.1	-0.03	1.37	after_firstyear	0.29	5.2	0	B	WHITE	30	IDU_MALE	none	none
2.5	2.6	2.4	2.4	2001-01-01	2003-02-01	2005-03-01	NA-NA-01	-0.02	NA	1.38	after_firstyear	0.24	4.2	1	unknown	NONWHITE	30	HET_FEMALE	none	none
1.2	2.7	2.6	2.6	2010-05-01	2012-04-01	2014-01-01	NA-NA-01	0.36	NA	1.86	after_firstyear	0.08	4.2	2	B	WHITE	35	MSM	none	none
3.1	2.6	2.9	2.9	2006-06-01	2008-02-01	2010-03-01	2014-04-01	-0.03	-0.05	1.49	after_firstyear	0.38	6	0.75	B	WHITE	30	HET_MALE	none	blips
3.4	3.3	2.9	2.9	2001-02-01	2003-06-01	2005-06-01	2013-02-01	-0.09	-0.01	1.03	after_firstyear	0.34	5.2	0.5	B	WHITE	60	OTHER_FEMALE	blips	none
2	1.7	2	2	2009-06-01	2011-02-01	2013-05-01	NA-NA-01	0.01	NA	1.96	in_firstyear	0.7	6	3	B	WHITE	50	MSM	none	none
2.4	2.5	2.7	2.7	2010-02-01	2012-06-01	2013-05-01	NA-NA-01	0.1	NA	1.63	after_firstyear	0.08	3.3	1.5	NONB	WHITE	35	HET_FEMALE	none	none
3.1	3	2.5	2.5	2005-04-01	2007-05-01	2009-03-01	2014-02-01	-0.14	0.05	1.67	after_firstyear	0.65	4.7	0.75	NONB	WHITE	60	HET_MALE	llv	none
1.5	1.6	1.9	1.9	2009-03-01	2011-02-01	2013-03-01	NA-NA-01	0.08	NA	1.61	after_firstyear	0.69	3.7	1.25	NONB	WHITE	35	MSM	none	none
3.5	3.8	3.2	3.2	2010-06-01	2012-06-01	2013-06-01	NA-NA-01	-0.07	NA	1.97	after_firstyear	0.22	4.4	1.25	B	WHITE	35	MSM	none	none
1.5	2	2	2	2009-08-01	2011-09-01	2013-09-01	NA-NA-01	0.13	NA	1.09	after_firstyear	0.45	4.4	0.75	B	WHITE	35	MSM	none	none
2.2	2.1	2.7	2.7	1999-05-01	2001-04-01	2003-05-01	NA-NA-01	0.13	NA	1.52	after_firstyear	0.28	NA	2	B	NONWHITE	40	MSM	none	none
2.4	2.5	2.1	2.1	2009-07-01	2011-07-01	2013-06-01	NA-NA-01	-0.06	NA	1.61	after_firstyear	0.13	4.7	0	NONB	NONWHITE	40	HET_FEMALE	none	none
2	1.9	1.5	1.5	2010-02-01	2012-07-01	2014-01-01	NA-NA-01	-0.13	NA	1.06	after_firstyear	0.52	4.8	1.25	B	NONWHITE	45	MSM	blips	none
2.7	2.1	2.1	2.1	2007-05-01	2010-01-01	2012-01-01	NA-NA-01	-0.14	NA	1.24	after_firstyear	0.3	5.4	0.25	B	WHITE	40	HET_FEMALE	none	none
2.9	2.9	2.9	2.9	2005-03-01	2007-02-01	2009-04-01	NA-NA-01	-0.01	NA	1.57	after_firstyear	0.27	4.7	1.25	NONB	WHITE	55	HET_MALE	blips	none
3.4	2.8	2.7	2.7	2009-05-01	2012-01-01	2013-05-01	NA-NA-01	-0.2	NA	1.06	after_firstyear	0.04	4	0.25	B	WHITE	50	MSM	none	none
3.5	2.7	2.6	2.6	2005-06-01	2007-11-01	2010-03-01	NA-NA-01	-0.19	NA	1.07	after_firstyear	0.42	5.5	0.5	NONB	NONWHITE	25	HET_FEMALE	llv	none
1.8	2.2	2	2	2007-06-01	2009-05-01	2011-02-01	NA-NA-01	0.07	NA	1.65	after_firstyear	0.25	4.9	1.25	NONB	NONWHITE	35	HET_FEMALE	none	none
3.7	2.7	2.3	2.3	2005-02-01	2006-04-01	2008-04-01	2013-02-01	-0.43	-0.09	1.98	after_firstyear	0.29	5.5	0.75	NONB	WHITE	35	HET_MALE	none	blips
3.1	2.7	2.9	2.9	2008-02-01	2010-02-01	2012-01-01	NA-NA-01	-0.07	NA	1.16	after_firstyear	0.19	4.8	0.5	B	WHITE	50	HET_MALE	none	none
3	2.5	2.4	2.4	2000-03-01	2002-03-01	2004-06-01	2013-04-01	-0.14	-0.04	1.7	after_firstyear	0.92	5.9	0.25	B	WHITE	65	MSM	blips	llv
2.6	2.5	2.2	2.2	2009-04-01	2011-10-01	2013-10-01	NA-NA-01	-0.1	NA	1.34	after_firstyear	0.2	5.3	0.25	B	WHITE	65	HET_MALE	none	none
2.1	2.2	2.1	2.1	2009-07-01	2011-04-01	2013-03-01	NA-NA-01	0	NA	1.48	after_firstyear	0.22	NA	1.25	unknown	NONWHITE	40	MSM	none	none
2.5	2.9	2.6	2.6	2004-08-01	2007-01-01	2008-07-01	NA-NA-01	0.05	NA	1.44	after_firstyear	0.32	4.4	1.5	B	WHITE	45	IDU_MALE	none	none
1.8	1.7	2.3	2.3	2009-07-01	2010-07-01	2012-08-01	NA-NA-01	0.19	NA	1.99	after_firstyear	0.12	3.9	2	B	NONWHITE	35	MSM	blips	blips
3.5	3.3	3.1	3.1	2006-06-01	2008-01-01	2010-01-01	2014-02-01	-0.11	-0.07	1.66	in_firstyear	0.53	NA	NA	B	WHITE	45	IDU_FEMALE	none	none
3.8	4.1	3.3	3.3	2010-08-01	2012-11-01	2014-01-01	NA-NA-01	-0.13	NA	1.58	after_firstyear	0.61	4.9	1	B	WHITE	50	HET_FEMALE	llv	llv
2.6	2.8	2.5	2.5	2008-11-01	2010-06-01	2013-01-01	NA-NA-01	-0.03	NA	1.63	after_firstyear	0.44	4.9	0.5	B	WHITE	40	HET_MALE	none	none
3.7	3.1	2.9	2.9	2005-05-01	2007-10-01	2010-03-01	2013-06-01	-0.17	-0.13	1.33	after_firstyear	0.71	5.2	0.75	B	WHITE	50	IDU_MALE	llv	llv
3.3	2.9	2.8	2.8	2010-01-01	2012-07-01	2014-01-01	NA-NA-01	-0.14	NA	1.03	after_firstyear	0.55	4.2	2	B	WHITE	45	MSM	llv	none
1.9	1.9	1.6	1.6	2009-02-01	2010-07-01	2012-07-01	NA-NA-01	-0.1	NA	1.82	after_firstyear	0.49	5.8	1.25	NONB	NONWHITE	35	HET_FEMALE	llv	none
3.2	3	2.9	2.9	2007-10-01	2008-12-01	2010-12-01	NA-NA-01	-0.1	NA	1.99	after_firstyear	1.04	5.5	0.75	B	WHITE	55	HET_MALE	none	llv
3.3	2.5	2.4	2.4	2001-05-01	2003-07-01	2005-07-01	2014-03-01	-0.21	-0.04	1.32	after_firstyear	0.35	3.8	1.75	unknown	WHITE	40	HET_MALE	none	none
2.3	2.6	2.4	2.4	2010-01-01	2012-03-01	2014-04-01	NA-NA-01	0.02	NA	1.51	after_firstyear	0.55	6.2	1.5	NONB	WHITE	45	HET_MALE	llv	blips
2.5	2.4	1.8	1.8	2006-05-01	2008-05-01	2010-05-01	2013-06-01	-0.16	-0.02	1.18	after_firstyear	0.42	6.1	0.25	B	WHITE	45	IDU_MALE	blips	none
2.7	2.4	2.3	2.3	2008-02-01	2010-02-01	2012-01-01	NA-NA-01	-0.1	NA	1.51	after_firstyear	0.25	4.2	1.25	B	WHITE	40	MSM	none	none
1.5	1.4	1.7	1.7	2009-02-01	2011-02-01	2013-02-01	NA-NA-01	0.04	NA	1.84	after_firstyear	0.46	5.3	0.75	NONB	NONWHITE	30	HET_FEMALE	blips	none
2	1.8	2.1	2.1	2010-03-01	2012-05-01	2013-12-01	NA-NA-01	0.03	NA	1.82	after_firstyear	0.16	3.2	2.25	B	WHITE	40	HET_MALE	none	none
2.1	2.3	2	2	2008-09-01	2011-02-01	2013-02-01	NA-NA-01	-0.03	NA	1.53	after_firstyear	0.4	4.3	1.25	B	WHITE	55	MSM	none	none
2.2	2.3	2.4	2.4	2002-02-01	2004-01-01	2006-06-01	NA-NA-01	0.03	NA	1.55	in_firstyear	0.46	NA	2.5	B	WHITE	35	MSM	none	none
1.5	2.8	1.4	1.4	2005-04-01	2007-06-01	2009-03-01	2014-02-01	-0.01	-0.05	1.79	after_firstyear	0.25	3.7	0.5	unknown	WHITE	45	IDU_MALE	none	none
3	2.5	2.8	2.8	2009-05-01	2011-05-01	2013-05-01	NA-NA-01	-0.06	NA	1.45	in_firstyear	0.62	5.4	2.25	B	WHITE	55	MSM	blips	llv
3.5	3.1	3	3	2006-07-01	2008-05-01	2011-03-01	2013-06-01	-0.08	-0.06	1.75	after_firstyear	0.31	5.2	0.5	B	WHITE	50	MSM	blips	blips
4	3.3	3.2	3.2	2010-01-01	2012-11-01	2014-05-01	NA-NA-01	-0.18	NA	1.05	after_firstyear	0.28	NA	0.75	B	WHITE	40	HET_MALE	blips	none
2	2.3	2.3	2.3	2008-01-01	2010-02-01	2012-03-01	NA-NA-01	0.07	NA	1.76	after_firstyear	0.25	4.8	0.25	B	WHITE	55	MSM	llv	blips
4	3.5	3.1	3.1	2008-04-01	2010-04-01	2012-05-01	NA-NA-01	-0.21	NA	1.4	after_firstyear	1.17	5.1	1.25	B	WHITE	40	MSM	llv	llv
2	2.1	1.9	1.9	2007-12-01	2010-01-01	2012-04-01	NA-NA-01	0	NA	1.75	in_firstyear	0.12	3.2	2	NONB	WHITE	30	MSM	none	none
2.8	2.5	3	3	2009-11-01	2012-01-01	2014-04-01	NA-NA-01	0.03	NA	1.65	after_firstyear	0.25	4.1	1	B	WHITE	45	MSM	none	none
2.3	2	2.9	2.9	2009-05-01	2011-05-01	2013-05-01	NA-NA-01	0.16	NA	1.49	in_firstyear	0.38	4.6	1.5	B	WHITE	40	MSM	none	none
2.8	3	3.1	3.1	2004-08-01	2006-05-01	2008-02-01	2013-03-01	0.09	0.04	1.55	after_firstyear	0.5	5.6	1.5	B	WHITE	65	MSM	none	none
3.4	3.4	2.3	2.3	2010-04-01	2011-12-01	2013-10-01	NA-NA-01	-0.32	NA	1.96	after_firstyear	0.18	3.4	1.25	B	WHITE	55	MSM	none	none
2.6	2.6	2.4	2.4	2010-02-01	2012-03-01	2014-02-01	NA-NA-01	-0.05	NA	1.04	in_firstyear	0.51	NA	NA	B	WHITE	50	MSM	none	none
2.9	2.6	2.7	2.7	2008-01-01	2010-03-01	2011-05-01	NA-NA-01	-0.08	NA	1.72	after_firstyear	0.55	4.5	1	B	WHITE	40	MSM	none	none
2.7	2.6	2.6	2.6	2010-04-01	2012-06-01	2014-03-01	NA-NA-01	-0.03	NA	1.7	after_firstyear	0.11	4.2	0.75	unknown	NONWHITE	50	HET_FEMALE	none	none
3	2.9	2.7	2.7	2009-05-01	2011-04-01	2013-06-01	NA-NA-01	-0.06	NA	1.32	after_firstyear	0.08	4.4	1	B	WHITE	50	IDU_MALE	none	none
3.2	2.8	3.3	3.3	2006-03-01	2008-02-01	2009-12-01	2013-03-01	0.01	-0.02	1.42	after_firstyear	0.27	5.1	0.75	unknown	WHITE	65	HET_MALE	blips	none
2.6	2.5	2.6	2.6	2010-03-01	2012-09-01	2013-05-01	NA-NA-01	0.01	NA	1.45	after_firstyear	0.32	4.5	0.5	unknown	WHITE	50	IDU_FEMALE	none	none
2.1	1.9	2.1	2.1	2010-06-01	2012-05-01	2014-05-01	NA-NA-01	0	NA	1.57	in_firstyear	0.26	4.2	1.25	NONB	WHITE	45	HET_MALE	none	none
2	2.2	2.1	2.1	2004-05-01	2006-05-01	2008-06-01	2013-06-01	0.04	0.04	1.5	after_firstyear	0.11	6.3	0.25	unknown	WHITE	65	HET_MALE	none	none
2.5	2.7	2.5	2.5	2009-02-01	2011-05-01	2013-04-01	NA-NA-01	0.01	NA	1.41	after_firstyear	0.1	4	1.25	B	NONWHITE	40	MSM	blips	none
3.2	3	2.9	2.9	2008-04-01	2010-03-01	2012-03-01	NA-NA-01	-0.09	NA	1.26	in_firstyear	0.7	5	1.5	B	WHITE	40	MSM	none	none
2.4	2.4	2.4	2.4	2008-03-01	2010-04-01	2012-05-01	NA-NA-01	0.02	NA	1.5	after_firstyear	0.15	4.7	1	B	WHITE	35	MSM	none	none
2.7	3.2	2.4	2.4	2005-04-01	2007-06-01	2009-09-01	2013-10-01	-0.07	-0.08	1.55	after_firstyear	0.62	6.5	0.5	unknown	WHITE	40	HET_MALE	none	llv
2.8	2.5	2.5	2.5	2010-01-01	2012-03-01	2013-06-01	NA-NA-01	-0.1	NA	1.15	after_firstyear	0.38	4.5	1.5	NONB	NONWHITE	35	HET_MALE	none	none
1.8	1.2	1.5	1.5	2004-06-01	2006-07-01	2008-09-01	2012-05-01	-0.07	-0.06	1.47	in_firstyear	0.18	5.3	4	NONB	WHITE	45	HET_MALE	none	none
2.8	2.6	2.7	2.7	2009-02-01	2011-04-01	2013-02-01	NA-NA-01	-0.05	NA	1.32	after_firstyear	0.28	5.5	0	NONB	NONWHITE	40	HET_FEMALE	none	none
2.6	2.3	2.1	2.1	2008-05-01	2010-02-01	2012-04-01	NA-NA-01	-0.1	NA	1.43	after_firstyear	0.24	5	0.5	B	WHITE	60	MSM	none	none
2.6	2.8	2.8	2.8	2010-05-01	2012-06-01	2013-09-01	NA-NA-01	0.04	NA	1.32	after_firstyear	0.32	3.7	1	B	WHITE	30	MSM	none	none
2.7	2.7	2.7	2.7	2002-01-01	2003-07-01	2006-01-01	2013-05-01	0	0	1.99	after_firstyear	0.49	5.5	0	B	WHITE	35	MSM	none	none
0	0	0.8	0.8	2005-02-01	2007-04-01	2008-04-01	2013-04-01	0.22	0.08	1.78	after_firstyear	0.15	5	0	unknown	WHITE	50	IDU_MALE	none	none
1.9	2	1.9	1.9	2010-02-01	2011-08-01	2014-04-01	NA-NA-01	0	NA	1.69	in_firstyear	0.09	4.2	1.25	B	WHITE	35	MSM	none	none
2.7	2.8	2.8	2.8	2002-06-01	2005-04-01	2007-03-01	2013-06-01	0.01	-0.03	1.11	after_firstyear	0.39	4.5	0	B	WHITE	40	HET_MALE	none	none
2.3	2	2.2	2.2	2004-05-01	2006-05-01	2008-03-01	2014-02-01	-0.04	0.01	1.79	after_firstyear	0.46	3.8	1	B	NONWHITE	40	IDU_FEMALE	none	blips
2.6	2.4	2.6	2.6	2010-06-01	2012-01-01	2014-03-01	NA-NA-01	0	NA	1.84	in_firstyear	0.73	5.5	2.5	NONB	WHITE	40	MSM	none	none
3.4	2.4	2	2	2008-06-01	2010-04-01	2012-05-01	NA-NA-01	-0.36	NA	1.35	after_firstyear	1.11	4.9	1	B	WHITE	30	MSM	llv	llv
2.2	2.1	2.1	2.1	2009-04-01	2011-04-01	2013-04-01	NA-NA-01	-0.02	NA	1.38	after_firstyear	0.24	4	1.25	B	WHITE	25	MSM	none	none
2.9	3	2.8	2.8	2002-05-01	2004-05-01	2006-05-01	2013-06-01	-0.01	-0.02	1.52	after_firstyear	0.32	5	0.25	B	WHITE	40	MSM	none	none
2.8	2.7	2.4	2.4	2009-04-01	2011-06-01	2013-06-01	NA-NA-01	-0.09	NA	1.35	after_firstyear	0.23	0	2.25	unknown	NONWHITE	30	MSM	none	none
2.2	2	1.8	1.8	2003-01-01	2005-03-01	2007-03-01	NA-NA-01	-0.1	NA	1.24	in_firstyear	0.24	NA	4.75	B	WHITE	30	MSM	none	none
2.8	2.8	2.8	2.8	2004-05-01	2006-01-01	2008-04-01	2014-03-01	-0.01	0	1.41	after_firstyear	0.91	5	0.5	unknown	WHITE	45	MSM	none	none
2.4	2	2	2	2010-03-01	2012-05-01	2013-06-01	NA-NA-01	-0.12	NA	1.53	after_firstyear	0.06	3.2	1.5	unknown	WHITE	65	HET_MALE	none	none
2.9	2.6	2.6	2.6	2010-04-01	2012-09-01	2014-02-01	NA-NA-01	-0.08	NA	1.1	in_firstyear	0.53	7	1	B	WHITE	40	MSM	none	none
2.7	2.6	2.5	2.5	2007-01-01	2008-04-01	2011-02-01	2014-04-01	-0.04	0	1.88	in_firstyear	0.5	5	1.25	NONB	WHITE	60	HET_FEMALE	blips	none
2.6	2.5	1.8	1.8	2009-02-01	2011-03-01	2013-07-01	NA-NA-01	-0.18	NA	1.89	in_firstyear	0.66	NA	NA	B	WHITE	35	MSM	none	llv
1.9	2.2	1.8	1.8	2003-06-01	2005-04-01	2007-03-01	2014-02-01	-0.02	-0.01	1.48	after_firstyear	1.93	3.3	1.25	B	WHITE	45	MSM	llv	llv
2.2	2.7	2.1	2.1	2008-05-01	2010-09-01	2012-06-01	NA-NA-01	0	NA	1.24	in_firstyear	0.45	4.1	1.25	NONB	WHITE	45	HET_MALE	none	none
1.9	2.5	2.8	2.8	2009-03-01	2011-02-01	2013-02-01	NA-NA-01	0.24	NA	1.64	after_firstyear	0.63	0	1.75	unknown	WHITE	60	HET_FEMALE	none	none
2.4	2.1	2.9	2.9	2004-05-01	2005-05-01	2007-09-01	2014-03-01	0.18	0.1	1.92	after_firstyear	0.5	5.9	0.5	unknown	WHITE	40	MSM	none	none
3	2.5	2.9	2.9	2011-02-01	2013-01-01	2014-01-01	NA-NA-01	-0.04	NA	1.78	after_firstyear	0.25	4.7	0	unknown	WHITE	45	MSM	none	none
2.7	2.9	2.4	2.4	2006-05-01	2008-04-01	2010-01-01	NA-NA-01	-0.08	NA	1.66	after_firstyear	0.23	5.5	0.5	B	WHITE	35	MSM	none	blips
2.8	2.5	2.5	2.5	2009-01-01	2011-03-01	2013-06-01	NA-NA-01	-0.07	NA	1.38	after_firstyear	0.23	5	1.5	B	WHITE	30	MSM	none	none
1.7	1.4	1.8	1.8	2009-08-01	2011-10-01	2013-04-01	NA-NA-01	0.01	NA	1.68	after_firstyear	0.36	4	1	NONB	WHITE	40	IDU_FEMALE	none	none
3	2.8	2.5	2.5	2007-06-01	2009-06-01	2011-03-01	2014-03-01	-0.12	-0.08	1.71	after_firstyear	0.17	2.4	1.25	B	WHITE	30	IDU_MALE	blips	blips
2.6	2.5	2.1	2.1	2010-01-01	2012-01-01	2014-05-01	NA-NA-01	-0.1	NA	1.52	after_firstyear	0.37	4.5	1.25	B	WHITE	50	MSM	none	none
3	2.8	2.8	2.8	2005-02-01	2007-05-01	2009-03-01	2014-04-01	-0.07	-0.01	1.25	after_firstyear	0.26	5.3	0.25	B	WHITE	40	MSM	none	llv
3	3	3.2	3.2	2007-03-01	2009-03-01	2011-02-01	NA-NA-01	0.04	NA	1.07	after_firstyear	0.41	5.3	2.25	B	WHITE	45	OTHER_MALE	blips	none
2.6	2.9	2.6	2.6	2007-01-01	2008-10-01	2010-08-01	NA-NA-01	0	NA	1.71	in_firstyear	0.13	5.7	1	B	WHITE	65	HET_MALE	blips	none
2.6	2.6	2.8	2.8	2007-05-01	2009-05-01	2011-08-01	NA-NA-01	0.04	NA	1.15	after_firstyear	0.23	5.2	0	B	WHITE	55	OTHER_MALE	none	none
2.8	2.9	2.9	2.9	2006-01-01	2008-01-01	2009-01-01	2013-04-01	0.05	0	1.97	in_firstyear	0.48	5.8	0.75	B	WHITE	35	MSM	blips	none
1.9	2	2.4	2.4	2009-06-01	2011-02-01	2013-07-01	NA-NA-01	0.12	NA	1.64	after_firstyear	0.31	5.5	3.5	NONB	NONWHITE	40	HET_FEMALE	none	none
2.2	2.2	2.2	2.2	2004-05-01	2006-06-01	2008-05-01	2014-04-01	0	0.05	1.18	in_firstyear	0.51	5.1	1.5	B	WHITE	40	MSM	none	none
2.9	2.6	2.8	2.8	2001-05-01	2003-07-01	2005-03-01	NA-NA-01	-0.04	NA	1.49	after_firstyear	0.25	5.9	0.25	NONB	WHITE	55	HET_FEMALE	none	none
2.6	2.5	2.3	2.3	2009-01-01	2011-01-01	2013-01-01	NA-NA-01	-0.07	NA	1.47	after_firstyear	0.59	5.1	2.75	B	WHITE	45	MSM	blips	none
3.2	3	2.3	2.3	2007-05-01	2009-02-01	2011-11-01	2013-12-01	-0.2	-0.11	1.45	after_firstyear	0.46	4.8	1.25	B	WHITE	45	MSM	none	none
2.8	2.6	2.6	2.6	2010-04-01	2012-03-01	2014-03-01	NA-NA-01	-0.05	NA	1.84	after_firstyear	0.93	5.1	0.75	B	WHITE	45	MSM	llv	blips
2.3	2.6	2.4	2.4	2004-06-01	2006-04-01	2008-03-01	2013-06-01	0.04	0	1.5	after_firstyear	0.23	4.9	0.25	B	WHITE	55	MSM	blips	none
2	1.9	2	2	2004-07-01	2006-03-01	2008-07-01	2013-07-01	0	0.02	1.33	after_firstyear	0.27	5.6	1.5	unknown	WHITE	45	HET_FEMALE	none	none
2.5	2.7	3.1	3.1	2001-03-01	2003-04-01	2005-05-01	2014-03-01	0.13	0.01	1.49	after_firstyear	0.55	NA	2.5	unknown	WHITE	25	MSM	none	none
3.3	2.8	2.6	2.6	2003-01-01	2005-02-01	2007-03-01	2013-03-01	-0.15	-0.07	1.52	after_firstyear	0.5	4.5	0.75	B	WHITE	35	MSM	none	none
2.9	2.7	2.5	2.5	2009-04-01	2011-05-01	2012-06-01	NA-NA-01	-0.12	NA	1.72	in_firstyear	0.36	4.8	1	B	NONWHITE	40	HET_FEMALE	none	blips
2.9	2.9	3	3	2004-05-01	2006-05-01	2008-06-01	2013-10-01	0.04	-0.01	1.62	after_firstyear	0.18	5.6	0.25	unknown	NONWHITE	35	HET_FEMALE	none	none
2.2	2.2	1.7	1.7	2009-03-01	2011-03-01	2013-02-01	NA-NA-01	-0.14	NA	1.71	in_firstyear	0.27	4.1	1.5	NONB	WHITE	25	HET_FEMALE	none	none
3	3.3	3.2	3.2	2008-06-01	2009-12-01	2012-01-01	NA-NA-01	0.04	NA	1.86	after_firstyear	0.4	5	1.25	NONB	NONWHITE	40	HET_FEMALE	none	none
3.4	3.3	3.1	3.1	2010-03-01	2012-04-01	2014-03-01	NA-NA-01	-0.06	NA	1.27	in_firstyear	0.52	NA	NA	B	WHITE	55	MSM	none	blips
3.1	3	3	3	2007-03-01	2009-04-01	2010-05-01	2014-05-01	-0.05	0	1.63	after_firstyear	0.64	5.6	0.25	B	WHITE	45	IDU_MALE	none	none
3.4	3.9	3	3	2007-04-01	2009-02-01	2011-02-01	2014-03-01	-0.1	-0.08	1.57	after_firstyear	0.36	NA	0.25	B	WHITE	35	IDU_FEMALE	none	none
2.5	2.4	2.1	2.1	2002-06-01	2004-06-01	2006-03-01	2014-04-01	-0.11	-0.01	1.38	after_firstyear	0.88	5.5	0	B	WHITE	50	OTHER_FEMALE	none	none
2.5	1.8	1.7	1.7	2004-10-01	2006-03-01	2008-03-01	2014-04-01	-0.22	0.05	1.82	after_firstyear	0.33	4.4	0.25	unknown	WHITE	55	HET_MALE	blips	none
3.2	3.2	3.1	3.1	2007-01-01	2009-01-01	2011-04-01	2014-04-01	-0.02	-0.02	1.39	after_firstyear	0.41	5.7	1	B	WHITE	50	MSM	blips	blips
3.1	3.5	3.2	3.2	2007-07-01	2009-06-01	2011-04-01	NA-NA-01	0.02	NA	1.53	after_firstyear	1.02	NA	0.25	B	WHITE	25	MSM	blips	llv
1.9	1.8	1.8	1.8	2006-02-01	2008-01-01	2010-04-01	2013-02-01	-0.04	-0.02	1.84	in_firstyear	0.29	NA	1.75	B	WHITE	40	MSM	none	none
2.4	2.4	2.4	2.4	2007-08-01	2009-03-01	2011-02-01	NA-NA-01	0	NA	1.86	after_firstyear	0.3	4	0.25	B	WHITE	45	IDU_MALE	llv	none
2.1	2.1	2.1	2.1	2010-10-01	2012-10-01	2013-10-01	NA-NA-01	0.02	NA	1.56	after_firstyear	0.3	5.2	0.25	B	WHITE	60	MSM	none	none
3.3	2.9	3.2	3.2	2002-08-01	2004-03-01	2005-03-01	2013-01-01	-0.05	0.03	1.96	after_firstyear	0.48	5.1	0.5	unknown	NONWHITE	25	HET_FEMALE	blips	llv
3.2	3.1	2.9	2.9	2004-05-01	2006-05-01	2008-03-01	2013-05-01	-0.06	-0.03	1.3	after_firstyear	0.6	6.1	1.5	B	WHITE	45	IDU_MALE	none	none
3	2.6	2.7	2.7	2009-11-01	2012-01-01	2014-01-01	NA-NA-01	-0.06	NA	1.15	after_firstyear	0.52	5.1	1.75	B	WHITE	50	IDU_MALE	none	none
2.7	2.6	2.7	2.7	2008-01-01	2010-03-01	2012-03-01	NA-NA-01	0	NA	1.78	after_firstyear	0.48	5.5	1.25	NONB	WHITE	40	MSM	blips	none
2.9	2.7	2.6	2.6	2010-03-01	2012-03-01	2014-03-01	NA-NA-01	-0.09	NA	1.86	after_firstyear	0.84	5.2	1.5	B	WHITE	35	MSM	none	none
2.9	3.2	3.1	3.1	2010-06-01	2012-06-01	2013-06-01	NA-NA-01	0.08	NA	1.68	in_firstyear	0.49	NA	1.5	B	WHITE	45	MSM	none	none
2.4	2.4	2.4	2.4	2009-03-01	2011-05-01	2013-05-01	NA-NA-01	-0.01	NA	1.21	after_firstyear	0.79	5.2	0.75	NONB	WHITE	45	OTHER_MALE	llv	llv
1.9	2.3	2.1	2.1	2007-05-01	2009-05-01	2010-12-01	NA-NA-01	0.07	NA	1.72	in_firstyear	0.18	NA	NA	unknown	NONWHITE	35	HET_FEMALE	none	none
2.5	2.3	2.2	2.2	2001-05-01	2003-06-01	2005-05-01	NA-NA-01	-0.08	NA	1.74	after_firstyear	0.46	NA	NA	B	WHITE	55	MSM	none	none
1.2	0.8	1.5	1.5	2004-06-01	2006-04-01	2008-02-01	2014-02-01	0.08	0.08	1.48	in_firstyear	0.25	6	2	B	WHITE	50	MSM	none	none
2.9	2.7	2.7	2.7	2004-03-01	2006-02-01	2008-02-01	2013-04-01	-0.03	-0.05	1.73	after_firstyear	0.33	4.9	0.25	B	WHITE	40	MSM	none	none
2.1	2.2	2.2	2.2	2006-04-01	2008-02-01	2010-02-01	2014-04-01	0.03	0.01	1.8	in_firstyear	0.35	4.8	0.25	NONB	NONWHITE	40	HET_MALE	none	blips
3.1	2.1	2.6	2.6	2007-02-01	2009-05-01	2011-03-01	2014-03-01	-0.15	0	1.72	after_firstyear	0.22	4.8	1	B	NONWHITE	35	MSM	none	none
1.8	1.8	1.9	1.9	2007-01-01	2009-03-01	2011-06-01	NA-NA-01	0.01	NA	1.44	after_firstyear	0.67	4.4	0.75	NONB	WHITE	50	HET_MALE	none	none
4.2	3.5	2.9	2.9	1999-03-01	2001-03-01	2003-04-01	2013-03-01	-0.31	-0.07	1.53	after_firstyear	0.72	NA	0.75	B	WHITE	25	MSM	blips	llv
2.6	2.6	2.4	2.4	2005-05-01	2007-06-01	2009-06-01	2013-12-01	-0.03	-0.02	1.38	after_firstyear	0	5.3	0.25	NONB	WHITE	30	HET_MALE	none	none
1.6	2.1	2	2	2008-05-01	2010-06-01	2012-05-01	NA-NA-01	0.09	NA	1.36	after_firstyear	0.4	NA	0.75	B	WHITE	40	MSM	none	none
2.7	2.9	2.7	2.7	2008-05-01	2010-04-01	2012-05-01	NA-NA-01	0	NA	1.87	after_firstyear	0.13	4.4	1	B	WHITE	45	IDU_MALE	none	none
2.7	2.4	2.2	2.2	2006-05-01	2008-06-01	2010-06-01	2013-06-01	-0.11	-0.07	1.39	after_firstyear	0.41	4.5	1	B	WHITE	45	MSM	none	none
2.7	1.9	2	2	2010-02-01	2012-01-01	2013-04-01	NA-NA-01	-0.24	NA	1.47	after_firstyear	0.13	3.4	1.25	NONB	WHITE	35	IDU_FEMALE	none	none
2.7	2.4	2.2	2.2	2010-02-01	2012-05-01	2014-03-01	NA-NA-01	-0.12	NA	1.04	after_firstyear	0.25	4.1	1.5	B	NONWHITE	30	MSM	none	none
2.2	2.8	2.7	2.7	2007-06-01	2010-01-01	2012-03-01	NA-NA-01	0.11	NA	0.98	after_firstyear	0.19	5.1	0.5	NONB	NONWHITE	25	MSM	llv	llv
2.7	2.7	2.5	2.5	2009-07-01	2011-08-01	2013-02-01	NA-NA-01	-0.07	NA	1.36	after_firstyear	0.14	5.2	1.5	B	WHITE	45	MSM	none	none
2.1	2.6	2.7	2.7	2009-05-01	2011-01-01	2013-08-01	NA-NA-01	0.12	NA	1.71	after_firstyear	0.25	3.7	0.75	unknown	NONWHITE	35	HET_FEMALE	blips	none
4	3.4	3.2	3.2	2007-03-01	2009-04-01	2011-09-01	NA-NA-01	-0.18	NA	1.02	after_firstyear	0.22	4.9	0.75	B	WHITE	50	MSM	blips	none
2.3	2.3	2.1	2.1	2008-04-01	2010-06-01	2012-04-01	NA-NA-01	-0.05	NA	1.25	after_firstyear	0.96	6.4	0.25	B	WHITE	45	HET_FEMALE	blips	llv
2.7	2.5	2.6	2.6	2009-06-01	2011-05-01	2012-10-01	NA-NA-01	-0.04	NA	1.97	after_firstyear	0.11	4.5	1.25	B	WHITE	55	MSM	none	blips
2.8	2.9	3.5	3.5	2008-05-01	2010-06-01	2012-01-01	NA-NA-01	0.19	NA	1.47	in_firstyear	1.15	6.8	0.75	B	WHITE	55	MSM	llv	llv
3.1	2.6	2.8	2.8	2006-10-01	2009-04-01	2010-05-01	2014-03-01	-0.09	-0.07	1.39	in_firstyear	0.17	NA	1.5	B	WHITE	50	MSM	none	none
2.6	2.2	2.1	2.1	2006-06-01	2008-03-01	2010-06-01	2013-04-01	-0.13	-0.02	1.19	after_firstyear	0.39	5.3	1.5	B	WHITE	40	MSM	blips	none
3.4	3	3.1	3.1	2009-11-01	2012-04-01	2013-05-01	NA-NA-01	-0.09	NA	1.42	after_firstyear	0.68	6.1	0.5	unknown	WHITE	30	IDU_MALE	none	none
2.7	2.3	2.2	2.2	2007-03-01	2009-03-01	2011-03-01	2014-03-01	-0.13	-0.05	1.52	after_firstyear	0.26	4	1	B	WHITE	40	MSM	none	none
2.6	2.6	2.4	2.4	2009-01-01	2011-07-01	2013-04-01	NA-NA-01	-0.02	NA	1.39	after_firstyear	0.15	4.2	1	B	WHITE	50	HET_MALE	none	none
3.4	3.2	3.1	3.1	2006-02-01	2008-03-01	2010-02-01	2014-02-01	-0.09	-0.05	1.43	after_firstyear	0.32	5.2	0.25	B	WHITE	55	MSM	blips	none
3	3.1	3.1	3.1	2009-07-01	2011-09-01	2014-01-01	NA-NA-01	0.02	NA	1.31	after_firstyear	0.31	4.7	1.25	B	WHITE	30	MSM	blips	none
3.1	3	2.6	2.6	2007-05-01	2009-06-01	2011-06-01	NA-NA-01	-0.14	NA	1.11	after_firstyear	0.67	3.2	1	NONB	WHITE	35	HET_FEMALE	llv	llv
2.9	2.7	2.7	2.7	2009-02-01	2011-03-01	2013-04-01	NA-NA-01	-0.04	NA	1.39	after_firstyear	0.19	5.1	0.25	B	WHITE	65	MSM	blips	none
2.8	3.3	2	2	2009-09-01	2011-07-01	2014-01-01	NA-NA-01	-0.2	NA	1.8	in_firstyear	0.8	NA	NA	unknown	WHITE	35	MSM	none	none
3.1	2.8	2.7	2.7	2006-06-01	2008-09-01	2010-06-01	2013-03-01	-0.1	-0.07	1.36	after_firstyear	0.29	4	0.5	NONB	NONWHITE	25	HET_MALE	none	none
2.8	2.7	2.8	2.8	2005-03-01	2007-03-01	2009-10-01	2014-04-01	0.01	-0.02	1	after_firstyear	0.51	5.2	0.25	B	WHITE	50	OTHER_MALE	blips	none
2.7	2.7	2.4	2.4	2004-04-01	2006-03-01	2008-05-01	2013-05-01	-0.09	-0.02	1.45	after_firstyear	0.92	5.5	0	unknown	WHITE	40	OTHER_MALE	none	none
3.5	3.4	3.1	3.1	2007-02-01	2009-05-01	2011-01-01	NA-NA-01	-0.1	NA	1.39	after_firstyear	0.3	5.5	0.5	B	WHITE	55	MSM	blips	blips
2.3	2.1	2.1	2.1	2007-01-01	2008-12-01	2011-06-01	2014-03-01	-0.05	-0.05	1.25	in_firstyear	0.76	5.6	1	B	WHITE	50	MSM	blips	none
2.7	2.7	2.5	2.5	2007-01-01	2009-03-01	2011-03-01	NA-NA-01	-0.04	NA	1.46	after_firstyear	0.55	5.1	0.75	NONB	WHITE	35	MSM	none	none
2.2	2.3	2	2	2005-04-01	2007-03-01	2009-08-01	2013-05-01	-0.05	-0.03	1.05	after_firstyear	0.09	5.2	1	B	WHITE	45	MSM	none	none
3.2	2.9	3	3	2003-04-01	2005-05-01	2007-02-01	2013-04-01	-0.04	-0.01	1.36	after_firstyear	0.3	4.9	0.75	B	WHITE	65	OTHER_MALE	none	none
2.9	2.5	2.7	2.7	2005-05-01	2007-05-01	2009-03-01	2013-04-01	-0.05	-0.08	1.29	after_firstyear	0.38	4.9	1	B	WHITE	55	MSM	none	none
2.1	2.1	2.5	2.5	2006-05-01	2008-04-01	2010-04-01	2013-04-01	0.11	-0.02	1.42	after_firstyear	0.27	6.8	0.25	unknown	WHITE	70	OTHER_FEMALE	blips	blips
2.8	3	2.8	2.8	2005-03-01	2007-09-01	2009-04-01	2013-03-01	0	-0.02	1.1	after_firstyear	0.39	4.4	1.25	unknown	NONWHITE	25	HET_FEMALE	blips	none
3	2	1.8	1.8	2010-05-01	2012-05-01	2014-05-01	NA-NA-01	-0.29	NA	1.54	after_firstyear	0.23	4.1	1.25	B	WHITE	45	MSM	llv	none
2.8	2.4	2.3	2.3	2003-02-01	2005-06-01	2007-06-01	2014-01-01	-0.12	-0.03	1.47	after_firstyear	0.42	4.2	1.25	unknown	WHITE	65	HET_MALE	blips	none
3.3	3.2	2.2	2.2	2006-07-01	2009-03-01	2010-08-01	2013-10-01	-0.26	-0.14	1.24	after_firstyear	0.11	NA	0.25	B	WHITE	45	HET_MALE	none	none
1.6	1.8	1.7	1.7	2008-03-01	2009-09-01	2011-05-01	NA-NA-01	0.03	NA	1.79	after_firstyear	0.29	5.3	0.75	unknown	NONWHITE	35	HET_FEMALE	none	blips
3	3.2	3.1	3.1	2008-06-01	2010-06-01	2012-05-01	NA-NA-01	0.02	NA	1.67	in_firstyear	0.33	5.2	0.75	NONB	WHITE	60	HET_MALE	blips	blips
2.8	2.9	2.3	2.3	2003-06-01	2005-06-01	2007-06-01	2013-06-01	-0.13	-0.01	1.95	after_firstyear	0.32	5.3	0.5	NONB	NONWHITE	35	HET_FEMALE	blips	none
3.1	2.9	2.9	2.9	2004-04-01	2006-04-01	2008-06-01	2014-02-01	-0.04	-0.04	1.27	after_firstyear	0.23	5.1	0.75	B	WHITE	35	MSM	llv	blips
0.6	0.6	0.5	0.5	2010-05-01	2012-04-01	2014-04-01	NA-NA-01	-0.02	NA	1.43	after_firstyear	0.59	4.7	1.5	NONB	WHITE	50	OTHER_FEMALE	none	none
2.7	2.6	2.5	2.5	2003-02-01	2005-04-01	2007-04-01	2013-12-01	-0.04	-0.01	1.12	after_firstyear	0.12	4	1.25	B	WHITE	35	MSM	llv	blips
2.6	2.6	2.4	2.4	2007-02-01	2009-03-01	2011-02-01	NA-NA-01	-0.05	NA	1.79	in_firstyear	0.69	1.5	3.25	NONB	WHITE	35	MSM	blips	none
3	3.1	3	3	2009-06-01	2011-04-01	2013-05-01	NA-NA-01	0.01	NA	1.57	after_firstyear	0.1	0	0.25	B	WHITE	50	HET_MALE	none	blips
3	2.9	2.7	2.7	2007-04-01	2009-05-01	2011-04-01	2014-01-01	-0.08	-0.06	1.64	after_firstyear	0.55	5.4	1.25	NONB	WHITE	40	HET_MALE	none	none
2.3	2.2	2.2	2.2	2010-03-01	2012-03-01	2013-08-01	NA-NA-01	-0.02	NA	1.24	after_firstyear	0.28	4.4	3	B	WHITE	35	MSM	none	none
2.7	2.7	2.5	2.5	2003-06-01	2005-07-01	2006-07-01	2014-02-01	-0.05	-0.03	1.88	after_firstyear	0.55	5.1	1.5	unknown	WHITE	35	MSM	blips	none
2.7	2.7	2.3	2.3	2008-02-01	2009-06-01	2011-03-01	NA-NA-01	-0.15	NA	1.94	after_firstyear	0.41	5	1.5	B	WHITE	70	MSM	none	none
2.7	2.2	2.4	2.4	2009-02-01	2011-05-01	2012-03-01	NA-NA-01	-0.12	NA	1.6	after_firstyear	0.15	2.2	4	B	WHITE	50	MSM	none	none
3.2	2.8	3.2	3.2	2007-03-01	2009-03-01	2012-05-01	2014-03-01	0.01	0	1.32	after_firstyear	0.48	6	0.25	B	WHITE	30	MSM	none	none
2.3	1.7	1.7	1.7	2008-06-01	2010-06-01	2012-05-01	NA-NA-01	-0.17	NA	1.73	in_firstyear	0.32	5.5	2.25	B	WHITE	30	MSM	none	none
3.9	3.5	3.5	3.5	2007-06-01	2010-03-01	2012-05-01	NA-NA-01	-0.1	NA	1.02	after_firstyear	0.78	4.7	0.25	B	WHITE	35	MSM	llv	none
3	2.9	2.8	2.8	2007-01-01	2009-05-01	2011-01-01	2013-10-01	-0.06	-0.07	1.31	after_firstyear	0.19	4.3	1	B	WHITE	45	HET_FEMALE	none	none
2.8	3.3	3.1	3.1	2005-06-01	2007-05-01	2009-09-01	2014-04-01	0.07	0.08	1.65	after_firstyear	0.4	4.8	0.75	NONB	WHITE	60	MSM	none	none
2.8	2.4	2.5	2.5	2005-03-01	2007-07-01	2010-02-01	2014-02-01	-0.07	-0.02	1.1	after_firstyear	0.61	5.7	0.5	B	WHITE	35	MSM	none	none
4.6	2.6	2.5	2.5	2005-01-01	2007-04-01	2009-03-01	2013-05-01	-0.52	-0.2	1.59	after_firstyear	0.4	NA	0.5	B	NONWHITE	35	MSM	none	none
2.8	2.7	2.5	2.5	2008-06-01	2010-02-01	2012-05-01	NA-NA-01	-0.08	NA	1.77	in_firstyear	0.89	NA	NA	unknown	NONWHITE	30	HET_FEMALE	llv	llv
3.3	2.7	2.6	2.6	2009-04-01	2011-06-01	2013-04-01	NA-NA-01	-0.18	NA	1.06	after_firstyear	0.33	4.6	1.5	B	WHITE	40	MSM	none	none
3.4	2.9	2.8	2.8	2006-12-01	2009-03-01	2011-05-01	NA-NA-01	-0.12	NA	1.42	after_firstyear	0.42	5.6	0.25	NONB	NONWHITE	40	HET_FEMALE	llv	blips
2.5	2.2	2.3	2.3	2010-03-01	2012-06-01	2013-05-01	NA-NA-01	-0.1	NA	1.58	in_firstyear	1.07	3.4	2.75	NONB	WHITE	50	MSM	none	none
3.1	2.6	2.4	2.4	2010-03-01	2012-05-01	2014-05-01	NA-NA-01	-0.16	NA	1.4	after_firstyear	0.3	5.4	0.5	B	WHITE	45	MSM	none	none
2.6	2.4	2.5	2.5	2008-05-01	2010-06-01	2011-05-01	NA-NA-01	-0.03	NA	1.85	after_firstyear	0.34	4.3	1.25	B	WHITE	55	MSM	none	none
2.6	3.1	2.8	2.8	2008-06-01	2010-06-01	2012-05-01	NA-NA-01	0.05	NA	1.64	after_firstyear	0.21	4.9	0.75	B	WHITE	45	MSM	none	none
2.6	2.9	2.7	2.7	2008-04-01	2010-02-01	2012-02-01	NA-NA-01	0.02	NA	1.65	after_firstyear	0.4	4.7	1.25	B	WHITE	65	HET_MALE	none	none
2.8	2.5	2.3	2.3	2010-04-01	2012-03-01	2014-03-01	NA-NA-01	-0.13	NA	1.14	after_firstyear	0.27	3.2	2	NONB	WHITE	50	MSM	none	none
3.2	2.6	2.8	2.8	1999-02-01	2001-01-01	2003-03-01	2006-05-01	-0.1	-0.02	1.34	after_firstyear	0.28	4.3	2	B	WHITE	30	HET_FEMALE	none	none
2.7	2.5	2.3	2.3	2002-03-01	2004-05-01	2006-05-01	2013-10-01	-0.1	-0.02	1.47	after_firstyear	0.49	4.9	0.5	unknown	WHITE	50	MSM	blips	none
2.9	2.4	1.9	1.9	2007-03-01	2009-05-01	2012-02-01	NA-NA-01	-0.19	NA	1.02	after_firstyear	0.49	4.8	2	B	WHITE	40	MSM	blips	none
2.3	2.3	2.8	2.8	2004-02-01	2006-01-01	2008-07-01	2014-02-01	0.12	0.03	1.45	after_firstyear	0.09	4.8	0.25	NONB	NONWHITE	30	MSM	none	none
2.8	2.9	2.9	2.9	2007-01-01	2009-01-01	2011-06-01	NA-NA-01	0.02	NA	1.57	after_firstyear	0.22	5.2	0	B	WHITE	55	HET_FEMALE	blips	blips
2.8	2.4	2.4	2.4	2003-05-01	2004-07-01	2006-12-01	2014-03-01	-0.1	0	1.83	after_firstyear	0.2	5	0.75	NONB	NONWHITE	35	OTHER_FEMALE	none	none
2.2	2.9	1.8	1.8	2007-05-01	2009-02-01	2011-04-01	NA-NA-01	-0.1	NA	1.69	after_firstyear	0.07	3.4	0	NONB	NONWHITE	35	MSM	none	none
3.6	3.5	3	3	2008-06-01	2010-03-01	2012-07-01	NA-NA-01	-0.15	NA	1.42	after_firstyear	0.36	5.3	1	B	WHITE	35	HET_MALE	llv	none
2	2.3	2.4	2.4	2007-04-01	2009-06-01	2011-06-01	2013-12-01	0.11	0.1	1.62	after_firstyear	0.18	4.7	1	B	WHITE	45	MSM	none	none
2.8	2.2	2.3	2.3	2009-03-01	2011-06-01	2013-02-01	NA-NA-01	-0.13	NA	1.44	after_firstyear	0.51	4	1	B	NONWHITE	45	MSM	none	none
3.2	3	2.7	2.7	2010-04-01	2012-02-01	2014-02-01	NA-NA-01	-0.12	NA	1.42	after_firstyear	0.42	5.5	1.25	B	WHITE	45	MSM	blips	none
3.1	3	3.1	3.1	2009-03-01	2011-01-01	2013-04-01	NA-NA-01	0	NA	1.25	after_firstyear	0.65	6.2	0.75	B	WHITE	60	MSM	blips	llv
3	2.9	2.1	2.1	2001-07-01	2004-03-01	2005-10-01	2013-05-01	-0.18	-0.06	1.27	after_firstyear	1.27	5.1	1.5	NONB	NONWHITE	35	HET_FEMALE	none	NA
3.9	3.2	3.2	3.2	2005-12-01	2008-06-01	2010-07-01	2014-03-01	-0.15	-0.1	1.04	after_firstyear	0.38	5.3	2.75	B	WHITE	45	MSM	blips	none
3	2.8	2.8	2.8	2006-05-01	2008-07-01	2009-03-01	NA-NA-01	-0.08	NA	1.75	after_firstyear	0.42	5.5	0.25	NONB	WHITE	75	HET_MALE	none	none
2.7	2.8	2.7	2.7	2008-02-01	2010-10-01	2012-01-01	NA-NA-01	0.02	NA	1.3	after_firstyear	0.55	5.3	1	B	WHITE	45	MSM	blips	none
2.4	2.3	2.4	2.4	2003-06-01	2006-02-01	2007-05-01	NA-NA-01	-0.03	NA	1.13	in_firstyear	0.23	NA	NA	unknown	WHITE	35	MSM	blips	none
3.1	3.3	1.7	1.7	2007-10-01	2010-02-01	2012-05-01	NA-NA-01	-0.32	NA	1.21	in_firstyear	0.45	8.5	4.75	unknown	WHITE	30	MSM	none	none
3.3	3.2	2.4	2.4	2007-09-01	2010-03-01	2012-03-01	NA-NA-01	-0.18	NA	1.44	in_firstyear	0.35	5	NA	unknown	NONWHITE	45	HET_FEMALE	none	blips
3.1	3	2.8	2.8	2005-04-01	2006-05-01	2008-04-01	2013-05-01	-0.11	0.03	1.98	after_firstyear	0.32	5	0.5	B	WHITE	40	HET_MALE	blips	none
2.6	2.8	2.8	2.8	2007-04-01	2008-09-01	2011-02-01	NA-NA-01	0.02	NA	1.98	after_firstyear	0.4	5.8	0.5	B	WHITE	35	IDU_FEMALE	none	none
3.4	3	2.8	2.8	2002-09-01	2005-08-01	2007-03-01	2014-02-01	-0.12	-0.04	1.06	after_firstyear	0.05	4.2	0.25	unknown	WHITE	35	MSM	none	none
2.9	3.7	2.7	2.7	2005-04-01	2007-04-01	2009-04-01	NA-NA-01	-0.06	NA	1.76	after_firstyear	0.17	4.9	1	B	WHITE	65	HET_MALE	none	none
2.8	3	2.5	2.5	2003-07-01	2005-10-01	2008-03-01	2014-01-01	-0.08	-0.03	1.17	after_firstyear	0.08	NA	0	B	WHITE	30	MSM	blips	none
2.6	2.3	2.5	2.5	2008-02-01	2010-02-01	2012-03-01	NA-NA-01	-0.01	NA	1.05	after_firstyear	0.44	5.2	0.25	B	WHITE	45	HET_MALE	none	NA
2.6	2.6	2.3	2.3	2006-02-01	2008-04-01	2010-03-01	2013-03-01	-0.08	-0.01	1.1	after_firstyear	0.58	6.1	1.5	NONB	WHITE	55	HET_MALE	none	none
2.9	2.6	2.6	2.6	2009-06-01	2011-02-01	2013-02-01	NA-NA-01	-0.09	NA	1.8	in_firstyear	0.19	5.6	2.25	B	WHITE	50	HET_FEMALE	none	none
2.6	2.6	3	3	1999-02-01	2001-01-01	2002-07-01	2013-06-01	0.1	0.01	1.84	after_firstyear	0.18	3.9	3.5	B	NONWHITE	30	HET_MALE	none	none
2.7	2.5	2.4	2.4	2009-04-01	2011-05-01	2013-04-01	NA-NA-01	-0.05	NA	1.44	after_firstyear	0.37	4.7	2.25	B	WHITE	40	MSM	none	none
3	2.8	2.8	2.8	2001-07-01	2003-01-01	2005-01-01	2014-03-01	-0.07	-0.02	1.48	after_firstyear	0.21	4.5	0.25	unknown	WHITE	35	MSM	blips	none
3.2	3.2	2.8	2.8	2009-11-01	2011-10-01	2014-01-01	NA-NA-01	-0.08	NA	1.59	after_firstyear	0.13	4	2.25	B	WHITE	40	MSM	none	none
2.8	2.6	2.3	2.3	2008-04-01	2011-03-01	2012-07-01	NA-NA-01	-0.1	NA	1.05	after_firstyear	0.81	5.3	1	B	WHITE	30	MSM	blips	llv
2.3	2.3	2.7	2.7	2010-06-01	2012-07-01	2014-05-01	NA-NA-01	0.11	NA	1.27	in_firstyear	0.47	5.1	1.75	B	WHITE	40	MSM	none	none
2.8	2.5	2.3	2.3	2010-03-01	2012-06-01	2013-08-01	NA-NA-01	-0.13	NA	1.26	after_firstyear	0.33	4.3	1.5	NONB	WHITE	45	HET_FEMALE	none	none
2.6	2.6	2.6	2.6	2008-01-01	2010-03-01	2012-03-01	NA-NA-01	-0.01	NA	1.86	after_firstyear	0.23	6.4	0.25	B	WHITE	50	MSM	llv	none
2.7	2.4	2.4	2.4	2005-09-01	2008-05-01	2010-09-01	2013-08-01	-0.05	-0.02	1.03	after_firstyear	0.25	4.7	0	B	WHITE	45	MSM	llv	blips
3	2.9	2.8	2.8	2008-01-01	2010-01-01	2012-02-01	NA-NA-01	-0.05	NA	1.61	after_firstyear	0.77	5.7	1	B	WHITE	35	HET_FEMALE	blips	none
3	2.9	2.8	2.8	2010-03-01	2012-03-01	2014-03-01	NA-NA-01	-0.06	NA	1.61	after_firstyear	0.54	5.4	0.5	unknown	WHITE	50	HET_MALE	none	none
3.8	1.8	2.2	2.2	2005-02-01	2007-07-01	2008-09-01	NA-NA-01	-0.5	NA	1.36	after_firstyear	0.58	4.9	1	NONB	WHITE	30	HET_MALE	none	none
2.6	3.3	2.8	2.8	2008-01-01	2009-05-01	2011-05-01	NA-NA-01	0.03	NA	1.9	in_firstyear	0.24	4.8	1.5	B	NONWHITE	45	MSM	none	none
2.5	2.5	2.5	2.5	2009-05-01	2011-05-01	2013-06-01	NA-NA-01	-0.01	NA	1.62	after_firstyear	0.27	5	0.5	B	WHITE	40	MSM	blips	none
2.8	2.6	2.6	2.6	2000-08-01	2003-03-01	2005-03-01	2010-05-01	-0.06	0.06	1.26	after_firstyear	0.08	4.3	2.75	B	WHITE	40	MSM	none	none
3	2.8	2.5	2.5	2010-04-01	2012-04-01	2014-04-01	NA-NA-01	-0.13	NA	1.18	after_firstyear	0.28	5.6	2	B	WHITE	30	MSM	blips	blips
2.2	2.4	2.2	2.2	2010-03-01	2012-04-01	2014-04-01	NA-NA-01	-0.01	NA	1.3	after_firstyear	0.28	4.3	1.75	B	WHITE	45	MSM	none	none
2.8	2.8	2.8	2.8	2008-04-01	2010-02-01	2012-05-01	NA-NA-01	-0.02	NA	1.76	after_firstyear	0.26	4.3	1	B	NONWHITE	30	MSM	none	none
3.3	2.9	3.2	3.2	2006-03-01	2008-07-01	2010-03-01	NA-NA-01	-0.02	NA	1.36	after_firstyear	0.19	2.7	2.25	B	WHITE	40	HET_FEMALE	none	none
2.8	3.6	3.1	3.1	2010-09-01	2012-09-01	2014-03-01	NA-NA-01	0.1	NA	1.6	in_firstyear	0.25	3.7	0.5	unknown	NONWHITE	30	HET_MALE	none	none
3.5	3	2.6	2.6	2003-03-01	2005-01-01	2007-06-01	2013-01-01	-0.2	-0.11	1.57	after_firstyear	0.59	5.4	1.25	B	WHITE	40	MSM	none	none
2.4	2.1	2.7	2.7	2006-03-01	2008-05-01	2010-02-01	2014-03-01	0.07	0.01	1.62	after_firstyear	0.08	4.6	0.75	unknown	NONWHITE	35	HET_FEMALE	none	none
3.1	2	1.8	1.8	2005-04-01	2007-04-01	2009-12-01	2013-06-01	-0.27	-0.15	1.56	after_firstyear	0.26	NA	0	NONB	WHITE	30	HET_MALE	none	none
3.1	2.8	2.7	2.7	2007-06-01	2010-02-01	2012-01-01	NA-NA-01	-0.09	NA	1.02	after_firstyear	0.23	4.5	1.5	B	NONWHITE	40	MSM	blips	none
3.2	3	2.7	2.7	2006-06-01	2008-03-01	2010-08-01	2013-11-01	-0.11	-0.07	1.61	after_firstyear	0.15	4.7	1	B	WHITE	40	MSM	none	llv
2.8	2.2	2.6	2.6	2009-06-01	2011-06-01	2013-02-01	NA-NA-01	-0.07	NA	1.82	after_firstyear	0.25	4.5	0.75	NONB	NONWHITE	60	HET_FEMALE	blips	blips
2.2	2.1	1.8	1.8	2007-03-01	2009-05-01	2011-10-01	2013-10-01	-0.08	-0.01	1.61	after_firstyear	0.15	4.9	1.5	B	NONWHITE	55	MSM	none	none
2.4	2.2	2.4	2.4	2006-04-01	2008-04-01	2010-06-01	2013-03-01	0	-0.03	1.51	after_firstyear	0.72	5.3	0	B	NONWHITE	35	HET_MALE	llv	llv
2.9	2.5	2.4	2.4	2008-01-01	2010-03-01	2012-04-01	NA-NA-01	-0.12	NA	1.35	after_firstyear	0.25	4.6	0.5	B	WHITE	45	IDU_MALE	none	none
3.2	3.2	3	3	2008-05-01	2010-06-01	2012-08-01	NA-NA-01	-0.04	NA	1.28	in_firstyear	0.49	5.5	0.75	B	WHITE	30	MSM	blips	none
2.7	2.4	2.5	2.5	2005-08-01	2008-01-01	2009-11-01	2013-02-01	-0.07	-0.02	1.17	after_firstyear	0.34	5.1	0.5	unknown	NONWHITE	40	HET_FEMALE	none	none
2.9	3	2.8	2.8	2009-11-01	2011-02-01	2013-05-01	NA-NA-01	-0.03	NA	1.75	after_firstyear	0.25	4.5	1.25	B	NONWHITE	40	MSM	none	blips
2.1	2.3	2	2	2010-04-01	2013-01-01	2014-01-01	NA-NA-01	-0.01	NA	1.19	in_firstyear	0.24	6	1.25	B	WHITE	45	MSM	none	none
3.5	3.1	3.6	3.6	2009-01-01	2011-05-01	2013-06-01	NA-NA-01	0.03	NA	1.65	after_firstyear	0.34	5.4	2.5	B	WHITE	40	MSM	blips	none
3.1	2.9	2.9	2.9	2001-06-01	2004-02-01	2006-02-01	2014-01-01	-0.05	-0.03	1.22	in_firstyear	0.69	NA	NA	unknown	WHITE	40	MSM	blips	none
3	2.7	2.7	2.7	2004-04-01	2006-04-01	2008-04-01	2014-04-01	-0.07	-0.06	1.51	after_firstyear	0.26	NA	0	NONB	NONWHITE	35	MSM	none	none
1.8	1.8	2.3	2.3	2005-02-01	2007-05-01	2009-04-01	2014-01-01	0.13	-0.04	1.05	after_firstyear	0.48	5.8	0.75	unknown	NONWHITE	20	OTHER_FEMALE	llv	none
2.3	2.2	2.3	2.3	2010-07-01	2012-07-01	2013-07-01	NA-NA-01	0	NA	1.94	after_firstyear	0.16	3.9	1.75	NONB	NONWHITE	35	HET_FEMALE	none	none
2.5	2.4	2.4	2.4	2003-11-01	2005-11-01	2008-08-01	2014-01-01	-0.01	-0.04	1.38	after_firstyear	0.83	2.5	0.25	NONB	NONWHITE	35	HET_FEMALE	blips	llv
2.4	2.6	2.7	2.7	2005-03-01	2007-02-01	2009-03-01	2013-06-01	0.08	0.07	1.33	after_firstyear	0.23	4.1	2	B	NONWHITE	45	OTHER_MALE	blips	none
3	3.1	2.9	2.9	2007-01-01	2009-01-01	2011-01-01	2014-03-01	-0.03	-0.02	1.59	after_firstyear	0.28	5.1	0.5	unknown	WHITE	40	MSM	none	blips
2.4	2.2	2.2	2.2	2009-06-01	2011-05-01	2013-05-01	NA-NA-01	-0.07	NA	1.32	after_firstyear	0.11	3.6	1	B	WHITE	45	MSM	none	none
2.4	2.3	2.1	2.1	2007-04-01	2009-05-01	2011-07-01	2014-04-01	-0.06	-0.05	1.28	after_firstyear	0.79	5.8	0	B	WHITE	35	MSM	blips	llv
3.2	2.9	2.8	2.8	2005-03-01	2007-04-01	2009-05-01	2013-08-01	-0.09	-0.05	1.63	after_firstyear	0.33	4.6	1	B	WHITE	50	MSM	blips	none
2.8	2.6	2.7	2.7	2006-05-01	2008-04-01	2010-05-01	2013-11-01	-0.03	-0.07	1.84	after_firstyear	0.19	4.9	2	B	WHITE	40	MSM	none	none
2.9	2.5	2.4	2.4	2007-03-01	2009-04-01	2011-02-01	NA-NA-01	-0.15	NA	1.65	in_firstyear	0.47	6.5	0.75	B	WHITE	40	MSM	none	none
2.8	2.8	2.6	2.6	2010-04-01	2012-03-01	2014-03-01	NA-NA-01	-0.05	NA	1.22	after_firstyear	0.2	4.8	0.25	B	WHITE	45	HET_FEMALE	none	none
2.7	2.5	2.5	2.5	2003-10-01	2005-02-01	2007-03-01	2014-04-01	-0.06	-0.02	1.71	after_firstyear	0.42	5.7	0.25	B	WHITE	45	IDU_FEMALE	none	blips
3	2.8	2.8	2.8	2002-02-01	2004-02-01	2006-04-01	2013-05-01	-0.06	-0.03	1.02	after_firstyear	0.08	5.9	0.25	B	WHITE	45	HET_MALE	blips	none
3	2.8	2.8	2.8	2001-02-01	2003-03-01	2005-03-01	2014-03-01	-0.05	0	1.88	after_firstyear	0.19	4.7	0.5	unknown	WHITE	35	MSM	none	blips
2.4	2.3	2.3	2.3	2005-02-01	2007-04-01	2009-05-01	2013-06-01	-0.03	-0.03	1.72	after_firstyear	0.07	4.6	1.5	NONB	NONWHITE	35	OTHER_MALE	none	none
2.7	2.6	2.5	2.5	2003-04-01	2004-04-01	2007-04-01	NA-NA-01	-0.04	NA	1.98	after_firstyear	0.47	4.5	1	B	WHITE	45	HET_MALE	none	none
3.8	2	3.2	3.2	2007-03-01	2009-03-01	2011-03-01	2014-04-01	-0.14	-0.07	1.77	after_firstyear	0.23	4.9	1	B	WHITE	45	MSM	none	none
2.8	2.7	2.6	2.6	2003-05-01	2005-06-01	2007-06-01	2013-01-01	-0.07	-0.07	1.55	after_firstyear	0.36	NA	0.5	B	WHITE	60	OTHER_FEMALE	none	none
3	2.7	2.4	2.4	2007-05-01	2009-06-01	2011-07-01	2014-02-01	-0.12	-0.1	1.29	in_firstyear	0.24	4.2	1.25	B	WHITE	35	MSM	blips	none
2.4	2.4	2.1	2.1	2010-04-01	2012-04-01	2014-04-01	NA-NA-01	-0.08	NA	1.2	in_firstyear	0.43	6.1	3	unknown	WHITE	45	OTHER_MALE	none	blips
3.5	3.3	2.6	2.6	2005-12-01	2008-03-01	2009-12-01	NA-NA-01	-0.21	NA	1.42	after_firstyear	0.61	5	0.5	NONB	WHITE	50	HET_MALE	none	blips
2.5	2.6	2.7	2.7	2006-04-01	2008-02-01	2010-04-01	2013-06-01	0.05	-0.01	1.28	in_firstyear	0.42	NA	NA	B	WHITE	45	MSM	blips	none
2.7	3	2.6	2.6	2011-03-01	2012-04-01	2014-03-01	NA-NA-01	-0.06	NA	1.94	after_firstyear	0.46	0	0	NONB	WHITE	60	HET_FEMALE	none	none
2.5	2.1	1.7	1.7	2004-03-01	2006-03-01	2009-02-01	2014-03-01	-0.15	-0.04	1.36	in_firstyear	0.39	NA	1.5	B	WHITE	35	OTHER_MALE	none	none
2.7	2.2	2	2	2011-03-01	2013-03-01	2014-03-01	NA-NA-01	-0.23	NA	1.91	after_firstyear	0.2	4.9	1.75	unknown	NONWHITE	35	HET_FEMALE	none	none
3.2	2.8	2.6	2.6	2009-10-01	2011-05-01	2013-06-01	NA-NA-01	-0.16	NA	1.59	after_firstyear	0.52	5.7	0	B	WHITE	60	HET_MALE	blips	none
2.7	2.7	2.5	2.5	2004-01-01	2006-01-01	2008-08-01	2014-03-01	-0.04	-0.03	1.22	after_firstyear	0.51	5.2	1.25	B	WHITE	50	MSM	none	blips
2.2	2.1	2.6	2.6	2007-04-01	2009-04-01	2010-08-01	2014-04-01	0.12	0	1.6	in_firstyear	0.27	NA	NA	B	WHITE	45	MSM	none	none
2.3	2.8	2.1	2.1	2005-05-01	2007-07-01	2009-07-01	2014-03-01	-0.03	0	1.45	after_firstyear	0.38	5.6	0.25	NONB	NONWHITE	40	HET_FEMALE	none	none
2.3	2.3	2.7	2.7	2007-01-01	2009-02-01	2010-04-01	2014-01-01	0.12	0.06	1.81	after_firstyear	0.47	4	1.25	NONB	NONWHITE	35	OTHER_FEMALE	none	none
2.6	2.7	2.8	2.8	2009-06-01	2011-05-01	2013-04-01	NA-NA-01	0.04	NA	1.05	after_firstyear	0.18	3.6	1.75	B	WHITE	50	MSM	none	none
2.2	1.5	2	2	2004-04-01	2006-03-01	2008-02-01	NA-NA-01	-0.03	NA	1.24	after_firstyear	0.12	5.4	0	NONB	NONWHITE	30	HET_FEMALE	none	none
2.8	2.6	3.2	3.2	2009-09-01	2011-11-01	2013-11-01	NA-NA-01	0.09	NA	1.51	after_firstyear	0.39	5.3	0	B	WHITE	40	HET_MALE	none	none
3.1	2.6	2.7	2.7	2010-05-01	2012-07-01	2014-02-01	NA-NA-01	-0.1	NA	1.69	after_firstyear	0.34	5	1.25	B	WHITE	50	MSM	blips	none
2.2	2.4	2.3	2.3	1998-11-01	2001-04-01	2003-06-01	2014-03-01	0.01	-0.01	1.55	after_firstyear	0.71	NA	1.5	B	NONWHITE	50	OTHER_FEMALE	none	llv
2.7	1.5	2.4	2.4	2007-05-01	2009-06-01	2011-11-01	2014-01-01	-0.07	-0.02	1.48	after_firstyear	0.25	5	0.75	B	WHITE	50	IDU_MALE	none	none
2.8	2.3	2.2	2.2	2003-04-01	2005-06-01	2007-05-01	2014-01-01	-0.17	-0.01	1.09	in_firstyear	0.15	4.5	NA	B	WHITE	50	HET_FEMALE	blips	none
2.3	2.5	1.9	1.9	2003-07-01	2005-04-01	2007-07-01	NA-NA-01	-0.1	NA	1.49	after_firstyear	0.35	4.9	0	unknown	NONWHITE	35	HET_FEMALE	none	none
1.6	2.1	1.9	1.9	2002-03-01	2004-06-01	2006-02-01	2014-04-01	0.08	0	1.44	after_firstyear	0.19	5.2	1.25	B	WHITE	35	MSM	none	none
2.5	2.1	2.3	2.3	2010-04-01	2012-06-01	2014-04-01	NA-NA-01	-0.06	NA	1.11	after_firstyear	0.25	4.9	1.75	NONB	WHITE	65	OTHER_FEMALE	blips	none
2	1.8	2.2	2.2	2009-01-01	2011-01-01	2012-01-01	NA-NA-01	0.05	NA	1.99	after_firstyear	0.1	2.8	1	NONB	NONWHITE	35	HET_FEMALE	none	none
2.6	2.3	2.3	2.3	2010-03-01	2012-04-01	2014-04-01	NA-NA-01	-0.06	NA	1.62	after_firstyear	0.4	5.1	1	B	WHITE	40	MSM	none	none
2.5	2.3	2.4	2.4	2009-04-01	2011-03-01	2013-03-01	NA-NA-01	-0.03	NA	1.43	in_firstyear	0.68	5.3	2.25	B	WHITE	45	MSM	none	llv
2.2	1.6	1.9	1.9	2001-11-01	2003-06-01	2005-02-01	2010-05-01	-0.07	0	1.41	after_firstyear	0.07	4.5	1.5	NONB	WHITE	60	HET_MALE	none	none
3.6	3.6	3.3	3.3	2001-02-01	2003-06-01	2005-02-01	2008-07-01	-0.08	-0.07	1.18	after_firstyear	0.5	NA	0.75	unknown	WHITE	50	MSM	none	none
2.6	3.2	3	3	2007-03-01	2009-03-01	2011-05-01	2014-01-01	0.1	0.04	1.27	after_firstyear	0.56	5	1	unknown	WHITE	45	MSM	blips	none
3	2.8	2.7	2.7	2010-02-01	2011-04-01	2013-04-01	NA-NA-01	-0.08	NA	1.89	after_firstyear	0.47	5	0.5	B	WHITE	25	MSM	none	none
2.6	2.5	2.5	2.5	2009-02-01	2011-05-01	2013-02-01	NA-NA-01	-0.03	NA	1.04	after_firstyear	0.07	3.9	1.75	B	WHITE	40	MSM	none	none
3.3	2.7	2.5	2.5	2010-07-01	2012-09-01	2013-11-01	NA-NA-01	-0.24	NA	1.65	after_firstyear	0.16	5.7	1.25	B	WHITE	30	MSM	llv	blips
2.1	1.6	2.8	2.8	2007-01-01	2009-05-01	2011-04-01	2014-03-01	0.15	0	1.09	in_firstyear	0.28	5.3	2.5	B	NONWHITE	35	MSM	none	none
2.9	2.7	2.7	2.7	2005-04-01	2007-04-01	2009-04-01	2013-04-01	-0.05	-0.09	1.25	after_firstyear	0.47	4.8	1.25	B	WHITE	65	MSM	none	none
3.6	3.1	3.7	3.7	2009-07-01	2011-10-01	2013-11-01	NA-NA-01	0.01	NA	1.02	after_firstyear	0.33	4.8	0.75	NONB	NONWHITE	30	HET_FEMALE	none	none
2.7	2.6	2.7	2.7	2006-01-01	2008-06-01	2010-07-01	2013-04-01	0	-0.01	1.44	after_firstyear	0.13	5.1	1	NONB	WHITE	30	HET_MALE	none	none
2.3	2.9	2.1	2.1	2009-12-01	2011-01-01	2013-01-01	NA-NA-01	-0.1	NA	1.99	in_firstyear	0.34	4.9	2.5	B	WHITE	60	MSM	none	none
3	2.8	2.7	2.7	2005-11-01	2007-04-01	2009-05-01	2013-03-01	-0.09	-0.04	1.82	after_firstyear	0.67	5.6	1.25	B	WHITE	40	MSM	none	llv
2.5	2.7	1.7	1.7	2010-03-01	2012-01-01	2014-01-01	NA-NA-01	-0.23	NA	1.18	after_firstyear	0.33	5.4	0.75	NONB	NONWHITE	50	HET_MALE	blips	none
2.4	2.3	2.7	2.7	2008-01-01	2010-03-01	2012-06-01	NA-NA-01	0.07	NA	1.5	after_firstyear	0.32	4	0.75	NONB	WHITE	55	MSM	none	none
1.7	2.3	2.5	2.5	2008-04-01	2010-07-01	2012-07-01	NA-NA-01	0.2	NA	1.25	in_firstyear	0.08	3.2	0.25	unknown	NONWHITE	30	HET_FEMALE	none	none
2.5	2.4	2.4	2.4	2010-04-01	2012-05-01	2013-01-01	NA-NA-01	-0.04	NA	1.84	after_firstyear	0.48	3.9	0.75	B	WHITE	45	IDU_FEMALE	none	none
2.6	2.4	2.8	2.8	2008-06-01	2010-06-01	2012-07-01	NA-NA-01	0.05	NA	1.49	after_firstyear	0.15	4.7	1.75	B	WHITE	40	MSM	none	none
2.8	2.9	2.6	2.6	2004-04-01	2006-05-01	2008-05-01	2014-02-01	-0.05	-0.04	1.67	in_firstyear	0.45	5.5	0.5	B	WHITE	60	MSM	blips	blips
3.4	3.2	4.3	4.3	2001-05-01	2003-06-01	2005-01-01	2013-02-01	0.25	-0.05	1.58	after_firstyear	0.22	4.6	1	NONB	NONWHITE	35	HET_FEMALE	blips	none
2.1	2.2	1.8	1.8	2008-06-01	2011-02-01	2013-01-01	NA-NA-01	-0.08	NA	1.09	after_firstyear	0.15	4.2	1.5	NONB	WHITE	50	HET_MALE	none	none
1.7	1.4	1.4	1.4	2007-05-01	2009-06-01	2011-05-01	2014-01-01	-0.08	0	1.67	after_firstyear	0.53	5	0.25	unknown	WHITE	50	HET_FEMALE	none	none
2.4	2.1	2.3	2.3	2010-03-01	2012-02-01	2013-06-01	NA-NA-01	-0.06	NA	1.71	after_firstyear	0.08	3.5	2.5	B	NONWHITE	35	MSM	none	none
2.8	2.3	2.2	2.2	2006-01-01	2008-04-01	2010-05-01	2013-06-01	-0.15	-0.07	1.2	in_firstyear	0.54	6.2	2	B	WHITE	50	HET_MALE	none	none
3.3	1.9	2.3	2.3	2004-04-01	2007-01-01	2008-07-01	2013-06-01	-0.27	-0.1	1.04	in_firstyear	0.37	NA	2.25	B	WHITE	35	MSM	none	none
3	2.7	2.1	2.1	2005-04-01	2007-09-01	2009-11-01	2013-11-01	-0.19	-0.04	1.18	after_firstyear	0.1	5.1	1.5	B	WHITE	55	MSM	none	none
3	2.9	2.9	2.9	2008-07-01	2010-05-01	2012-05-01	NA-NA-01	-0.05	NA	1.2	after_firstyear	0.32	5.3	1.5	B	WHITE	45	OTHER_MALE	blips	blips
1.6	1.8	1.6	1.6	2003-11-01	2005-06-01	2007-09-01	2011-05-01	0.01	0	1.53	after_firstyear	0.33	4.5	1	NONB	NONWHITE	25	HET_MALE	blips	none
2.6	2.7	3.1	3.1	2009-05-01	2011-06-01	2013-01-01	NA-NA-01	0.14	NA	1.51	after_firstyear	0.19	3.9	1.5	NONB	NONWHITE	35	HET_MALE	none	none
3.1	2.8	3.3	3.3	2009-01-01	2011-06-01	2013-02-01	NA-NA-01	0.02	NA	1.48	in_firstyear	0.54	5.7	1.5	B	WHITE	45	MSM	none	none
2.7	2.4	2.7	2.7	2003-01-01	2005-04-01	2007-02-01	2014-02-01	-0.02	-0.02	1.39	after_firstyear	0.21	5	0	B	WHITE	30	IDU_MALE	none	none
3.2	3	3	3	2008-10-01	2010-06-01	2012-01-01	NA-NA-01	-0.06	NA	1.54	after_firstyear	0.53	5.1	1.25	B	WHITE	35	HET_MALE	none	blips
2.9	2.6	2.7	2.7	2005-06-01	2007-06-01	2009-04-01	2014-02-01	-0.04	0	1.36	after_firstyear	0.12	4.1	1.75	B	WHITE	40	HET_FEMALE	llv	llv
2.7	1.9	0.6	0.6	2005-05-01	2007-08-01	2010-01-01	2014-02-01	-0.45	-0.01	1.05	after_firstyear	0.36	5	0	B	WHITE	30	OTHER_MALE	none	none
2.8	2.8	2.8	2.8	2007-06-01	2009-09-01	2011-03-01	2014-03-01	-0.01	-0.02	1.33	after_firstyear	0.24	4.6	1	B	WHITE	40	HET_FEMALE	none	none
2.8	2.8	2.5	2.5	2007-03-01	2008-04-01	2010-04-01	2013-04-01	-0.12	-0.04	1.93	after_firstyear	0.41	4.9	0.5	B	WHITE	40	MSM	blips	blips
3	3	2.9	2.9	2008-02-01	2010-05-01	2012-01-01	NA-NA-01	-0.01	NA	1.3	after_firstyear	0.67	3.7	0.75	B	WHITE	40	MSM	llv	none
2.5	2.1	1.9	1.9	2007-09-01	2009-07-01	2011-09-01	NA-NA-01	-0.15	NA	1.89	after_firstyear	0.45	3.9	1	NONB	NONWHITE	25	HET_FEMALE	none	none
2.4	2.3	2.6	2.6	2005-02-01	2007-05-01	2009-11-01	2014-02-01	0.03	0.04	1.18	after_firstyear	0.48	5.8	0	unknown	WHITE	55	HET_FEMALE	llv	none
3	3.9	3.3	3.3	2010-01-01	2012-01-01	2014-03-01	NA-NA-01	0.07	NA	1.35	after_firstyear	0.14	5	0.5	B	WHITE	40	MSM	none	none
2.8	2.7	2.5	2.5	2006-01-01	2008-03-01	2010-05-01	2014-01-01	-0.06	-0.04	1.21	after_firstyear	0.31	5.3	1.25	B	WHITE	45	MSM	none	none
3.2	3.3	3.4	3.4	2006-03-01	2008-02-01	2010-02-01	2013-04-01	0.06	0.03	1.44	after_firstyear	0.42	4.9	1	unknown	WHITE	60	MSM	llv	blips
3	1.9	2.5	2.5	2008-05-01	2010-06-01	2012-06-01	NA-NA-01	-0.12	NA	1.46	after_firstyear	0.48	4.6	1.25	B	WHITE	50	MSM	none	none
3.4	3.4	2.9	2.9	2008-06-01	2010-03-01	2012-05-01	NA-NA-01	-0.11	NA	1.48	after_firstyear	0.96	4.9	0.75	B	WHITE	40	MSM	llv	llv
2.8	2.6	2.5	2.5	2009-03-01	2011-06-01	2013-01-01	NA-NA-01	-0.07	NA	1.13	after_firstyear	0.1	3.8	1.25	B	WHITE	40	HET_MALE	none	none
3.3	2.4	1.9	1.9	2010-03-01	2012-03-01	2014-02-01	NA-NA-01	-0.36	NA	1.05	after_firstyear	0.73	5.3	1.5	NONB	WHITE	70	HET_MALE	blips	llv
2	2.5	1.7	1.7	2004-02-01	2006-02-01	2007-02-01	2014-01-01	-0.02	0	1.88	in_firstyear	0.42	4.5	NA	unknown	WHITE	40	HET_FEMALE	none	none
2.1	2.2	3.2	3.2	2010-02-01	2012-02-01	2014-05-01	NA-NA-01	0.26	NA	1.32	after_firstyear	0.12	2.8	1	B	WHITE	45	HET_MALE	none	none
2.9	2.8	2.6	2.6	2001-02-01	2003-08-01	2005-11-01	2014-01-01	-0.06	-0.02	1.31	after_firstyear	0.23	5.6	0.5	B	WHITE	35	IDU_MALE	blips	none
2.2	2.7	3	3	2004-08-01	2006-04-01	2008-09-01	2011-03-01	0.18	0.03	1.64	after_firstyear	0.38	4.6	0	NONB	NONWHITE	35	HET_FEMALE	none	none
2.4	2.1	1.9	1.9	2010-02-01	2012-05-01	2014-05-01	NA-NA-01	-0.11	NA	1.05	in_firstyear	0.24	4.4	2.25	NONB	WHITE	35	MSM	none	none
2.4	1.9	2.2	2.2	2006-04-01	2008-03-01	2010-04-01	2013-06-01	-0.04	-0.07	1.61	after_firstyear	0.19	4.3	0.25	NONB	WHITE	40	HET_MALE	none	none
2.2	1.5	2.1	2.1	2003-09-01	2005-07-01	2007-01-01	2013-06-01	-0.04	0.07	1.83	after_firstyear	0.07	4.5	0	NONB	NONWHITE	40	HET_FEMALE	none	none
2.7	1.9	2.7	2.7	2008-05-01	2010-06-01	2012-06-01	NA-NA-01	-0.02	NA	1.72	in_firstyear	0.27	4.9	1.5	B	WHITE	40	MSM	blips	blips
2.4	3	3.3	3.3	2008-06-01	2010-06-01	2012-05-01	NA-NA-01	0.25	NA	1.63	after_firstyear	0.25	5.5	1	B	WHITE	70	HET_MALE	none	blips
3	2.8	2.8	2.8	2002-04-01	2003-04-01	2005-05-01	2014-03-01	-0.07	-0.02	1.99	after_firstyear	0.5	5.9	0.25	unknown	WHITE	40	MSM	none	none
2.7	2.5	2.3	2.3	2008-03-01	2010-06-01	2012-07-01	NA-NA-01	-0.1	NA	1.77	after_firstyear	0.3	5	0	NONB	NONWHITE	45	HET_FEMALE	none	none
3	2.6	2.7	2.7	2004-03-01	2006-05-01	2008-07-01	2013-04-01	-0.07	-0.05	1.02	after_firstyear	0.58	3.1	1	B	WHITE	45	MSM	none	none
2.3	2.3	2.1	2.1	2006-01-01	2008-02-01	2010-04-01	2013-07-01	-0.05	-0.02	1.67	after_firstyear	0.33	5.4	1	B	WHITE	65	MSM	blips	none
2.4	2.4	1.8	1.8	2005-04-01	2007-02-01	2009-04-01	2014-04-01	-0.16	-0.08	1.72	in_firstyear	0.61	NA	2.25	NONB	WHITE	35	MSM	none	none
2.9	3	2.9	2.9	2003-10-01	2005-11-01	2007-04-01	2013-11-01	0	-0.01	1.41	after_firstyear	0.47	5.9	0.75	unknown	WHITE	40	HET_MALE	none	none
2.6	2.7	2.5	2.5	2007-08-01	2009-10-01	2012-05-01	NA-NA-01	-0.01	NA	1.22	in_firstyear	0.13	5	1.25	B	WHITE	50	MSM	none	none
2.3	2.4	2.2	2.2	2006-06-01	2007-11-01	2009-12-01	2013-12-01	-0.02	-0.02	1.59	after_firstyear	0.9	3.4	1	B	NONWHITE	40	OTHER_FEMALE	none	llv
3.4	2.4	2.4	2.4	2000-12-01	2003-09-01	2005-03-01	2014-02-01	-0.26	-0.06	1.1	after_firstyear	0.08	3.9	1.25	NONB	WHITE	45	HET_MALE	none	none
3.4	3	2.9	2.9	2004-03-01	2006-04-01	2008-04-01	2014-03-01	-0.12	-0.06	1.82	after_firstyear	0.32	5.2	1	B	WHITE	35	MSM	blips	blips
1.5	1.5	1.9	1.9	2009-09-01	2011-03-01	2013-03-01	NA-NA-01	0.11	NA	1.89	after_firstyear	0.35	3.8	1.25	B	WHITE	65	HET_MALE	none	none
2.5	2.3	2.1	2.1	2009-05-01	2011-03-01	2013-06-01	NA-NA-01	-0.09	NA	1.44	after_firstyear	0.47	5.8	0.25	NONB	WHITE	55	MSM	blips	none
2.1	2	2.1	2.1	2007-05-01	2009-05-01	2011-06-01	2014-04-01	-0.01	0.02	1.49	after_firstyear	0.99	6	0.25	NONB	WHITE	45	HET_FEMALE	none	none
2.7	2.7	2.4	2.4	2008-03-01	2010-04-01	2012-04-01	NA-NA-01	-0.07	NA	1.8	in_firstyear	0.43	6.2	0.25	B	WHITE	40	MSM	none	none
2.9	3.1	2.5	2.5	2000-05-01	2002-04-01	2005-01-01	2013-05-01	-0.1	-0.03	1.11	after_firstyear	0.33	5.9	0.75	B	WHITE	40	MSM	blips	blips
3.2	2.7	2.5	2.5	2008-04-01	2010-10-01	2012-10-01	NA-NA-01	-0.17	NA	1.46	after_firstyear	0.53	4.9	1.25	B	WHITE	55	HET_MALE	blips	blips
2.6	2.7	2.7	2.7	2006-08-01	2008-05-01	2010-11-01	2013-01-01	0.04	-0.06	1.67	after_firstyear	0.29	4.7	0.5	B	WHITE	50	IDU_MALE	none	blips
2	2	1.9	1.9	2005-03-01	2007-03-01	2009-03-01	2013-04-01	-0.02	0.05	1.02	after_firstyear	0.44	6.2	1	NONB	WHITE	45	HET_FEMALE	none	none
2.9	2.7	2.4	2.4	2005-06-01	2007-06-01	2009-01-01	2013-02-01	-0.14	-0.1	1.64	after_firstyear	0.41	5	1	B	WHITE	55	MSM	none	none
4.1	2.9	2.5	2.5	2007-02-01	2009-05-01	2010-10-01	2013-10-01	-0.45	-0.17	1.54	after_firstyear	0.26	4.6	1.75	B	WHITE	60	MSM	blips	none
3.1	3	3	3	2001-02-01	2003-05-01	2005-03-01	2013-05-01	-0.04	-0.02	1.37	after_firstyear	0.57	5.1	0.75	B	WHITE	45	MSM	none	none
2.6	2.4	2.5	2.5	2003-01-01	2005-06-01	2006-07-01	2012-06-01	-0.05	-0.04	1.53	after_firstyear	0.24	4.9	1.5	B	WHITE	60	HET_MALE	blips	none
3.6	3.1	3	3	2004-01-01	2006-01-01	2008-02-01	NA-NA-01	-0.15	NA	1.57	after_firstyear	0.56	6.3	0.5	NONB	NONWHITE	20	HET_MALE	none	blips
2.5	2.3	2.4	2.4	2005-10-01	2007-11-01	2009-11-01	2013-12-01	-0.02	-0.03	1.09	in_firstyear	1.38	NA	NA	B	WHITE	45	MSM	llv	llv
2.4	2.2	2.2	2.2	2005-02-01	2007-01-01	2008-09-01	2013-04-01	-0.05	0.01	1.54	after_firstyear	0.3	5.5	0.25	unknown	WHITE	35	IDU_MALE	none	none
2.4	2.3	2.2	2.2	2001-07-01	2003-05-01	2004-12-01	2009-02-01	-0.06	0	1.38	after_firstyear	0.12	4.2	1.5	B	WHITE	30	IDU_FEMALE	none	none
3.2	2.4	2.3	2.3	2005-03-01	2007-06-01	2009-03-01	2014-04-01	-0.22	-0.07	1.66	after_firstyear	0.14	4.3	1.25	B	WHITE	45	HET_MALE	none	none
3.1	2.9	2.8	2.8	2009-10-01	2011-09-01	2013-11-01	NA-NA-01	-0.07	NA	1.5	after_firstyear	0.21	NA	0.75	B	WHITE	40	MSM	none	none
2.8	2.7	2.4	2.4	2010-02-01	2011-12-01	2013-11-01	NA-NA-01	-0.12	NA	1.26	in_firstyear	0.59	5.3	1.25	B	WHITE	40	MSM	none	none
2.3	2.2	2	2	1998-10-01	2000-05-01	2002-06-01	NA-NA-01	-0.08	NA	1.58	after_firstyear	0.12	5.1	0.5	B	WHITE	25	HET_MALE	none	none
2.9	3	2.6	2.6	2010-07-01	2011-11-01	2013-03-01	NA-NA-01	-0.1	NA	1.94	after_firstyear	0.44	5.7	0.25	NONB	WHITE	50	HET_MALE	none	blips
2.1	2.2	2.5	2.5	2007-06-01	2009-01-01	2011-06-01	NA-NA-01	0.1	NA	1.52	after_firstyear	0.24	3.1	0.5	NONB	WHITE	40	HET_MALE	none	none
2.8	2.7	2.7	2.7	2009-02-01	2010-05-01	2013-04-01	NA-NA-01	0	NA	1.84	after_firstyear	0.23	4.3	1.5	B	WHITE	50	MSM	none	none
2.6	2.6	2.3	2.3	2009-03-01	2010-06-01	2013-05-01	NA-NA-01	-0.08	NA	1.85	after_firstyear	0.07	4.4	1	unknown	NONWHITE	35	MSM	blips	none
3.2	3.1	3	3	2007-04-01	2009-04-01	2011-04-01	NA-NA-01	-0.06	NA	1.18	after_firstyear	0.36	5	0	B	WHITE	65	HET_FEMALE	llv	none
2.8	2.7	2.7	2.7	2007-05-01	2010-02-01	2012-02-01	NA-NA-01	0	NA	1.01	after_firstyear	0.23	4.6	0	unknown	WHITE	35	HET_MALE	none	none
2.5	2.3	2	2	2010-06-01	2012-06-01	2014-01-01	NA-NA-01	-0.16	NA	1.59	after_firstyear	0.35	5.2	0.25	NONB	NONWHITE	35	HET_MALE	none	blips
2.8	2.5	3.3	3.3	2004-02-01	2006-01-01	2008-01-01	2013-06-01	0.13	0.02	1.82	after_firstyear	0.32	5.9	0.25	unknown	WHITE	45	HET_MALE	blips	none
3	2.8	2.6	2.6	2010-03-01	2011-03-01	2013-04-01	NA-NA-01	-0.15	NA	1.99	after_firstyear	0.25	5.1	1.25	B	WHITE	45	MSM	none	none
2	1.9	1.7	1.7	2005-06-01	2007-08-01	2009-08-01	2013-02-01	-0.05	-0.02	1.24	after_firstyear	0.05	4.2	1	B	WHITE	45	MSM	none	none
2.5	2.8	2.5	2.5	2004-11-01	2006-11-01	2008-02-01	2013-02-01	0.01	-0.04	1.97	after_firstyear	0.69	5.8	1.5	unknown	WHITE	55	MSM	none	none
2.8	2.7	2.7	2.7	2011-01-01	2013-01-01	2014-01-01	NA-NA-01	-0.03	NA	1.95	after_firstyear	0.23	5.4	0	unknown	WHITE	45	HET_MALE	none	none
2.5	2.4	2	2	2010-05-01	2012-01-01	2014-03-01	NA-NA-01	-0.11	NA	1.3	in_firstyear	0.13	3.8	1.75	B	WHITE	30	MSM	none	none
3	2.8	2.8	2.8	2008-01-01	2010-05-01	2011-06-01	NA-NA-01	-0.07	NA	1.53	after_firstyear	0.25	5	1.25	B	WHITE	40	MSM	none	none
2.7	2.6	2.6	2.6	2006-02-01	2008-03-01	2010-04-01	2013-06-01	0	0	1.05	after_firstyear	0.19	4.7	0.75	B	WHITE	60	MSM	blips	blips
3.2	2.9	2.7	2.7	2008-01-01	2010-03-01	2012-05-01	NA-NA-01	-0.1	NA	1.27	after_firstyear	0.74	5.6	1	NONB	WHITE	60	MSM	none	none
2	2.3	2.4	2.4	2002-01-01	2004-01-01	2006-03-01	2013-05-01	0.08	-0.05	1.53	in_firstyear	0.27	NA	2.75	B	WHITE	50	HET_MALE	none	none
2.8	2.6	2.7	2.7	2010-06-01	2012-03-01	2013-09-01	NA-NA-01	-0.04	NA	1.59	after_firstyear	0.46	NA	0	B	WHITE	50	MSM	none	none
2.9	2.5	2.7	2.7	2006-06-01	2009-02-01	2010-04-01	2014-02-01	-0.07	-0.01	1.25	after_firstyear	0.29	4.4	1	B	WHITE	65	MSM	blips	none
2.6	2.1	2.5	2.5	2009-03-01	2011-02-01	2013-02-01	NA-NA-01	-0.01	NA	1.85	after_firstyear	0.14	3.4	1.5	B	WHITE	45	MSM	none	none
2.8	2.8	3.1	3.1	2008-04-01	2010-10-01	2011-09-01	NA-NA-01	0.06	NA	1.15	in_firstyear	0.31	2.9	1.25	NONB	NONWHITE	25	HET_FEMALE	none	none
2	2.3	2.3	2.3	2006-02-01	2008-03-01	2010-03-01	2014-01-01	0.08	0.04	1.25	after_firstyear	0.23	4	0.5	unknown	WHITE	60	MSM	none	none
2.7	2.6	2	2	2005-10-01	2007-05-01	2009-09-01	2013-02-01	-0.18	-0.11	1.55	after_firstyear	0.09	4	1.5	B	WHITE	40	MSM	none	none
2.8	2.5	2.3	2.3	2008-06-01	2010-06-01	2012-06-01	NA-NA-01	-0.13	NA	1.27	after_firstyear	0.39	4.5	0.75	B	WHITE	60	MSM	blips	none
2.9	2.6	2.6	2.6	2004-02-01	2006-01-01	2008-09-01	2014-03-01	-0.06	0	1.31	after_firstyear	0.31	4.2	1.5	B	WHITE	55	HET_FEMALE	blips	none
2.3	2	2.7	2.7	2008-04-01	2010-05-01	2012-04-01	NA-NA-01	0.1	NA	1.53	in_firstyear	0.7	6.5	2.5	B	WHITE	45	HET_FEMALE	none	none
3.1	2.9	2.7	2.7	2006-04-01	2008-03-01	2010-02-01	2013-07-01	-0.08	-0.06	1.58	after_firstyear	0.37	5	0.25	NONB	WHITE	60	HET_MALE	llv	none
3	2.8	2.4	2.4	2009-07-01	2012-02-01	2014-01-01	NA-NA-01	-0.12	NA	1.27	after_firstyear	0.52	4.4	1.75	NONB	WHITE	35	MSM	blips	none
3.2	2.6	2.4	2.4	2010-02-01	2012-02-01	2013-12-01	NA-NA-01	-0.19	NA	1.38	after_firstyear	0.51	5	1	NONB	WHITE	45	HET_FEMALE	none	none
4.4	2.7	2.6	2.6	2006-02-01	2008-01-01	2010-02-01	NA-NA-01	-0.44	NA	1.72	after_firstyear	0.32	5.6	0	B	WHITE	55	MSM	none	none
3.1	3	3	3	2010-04-01	2012-04-01	2014-04-01	NA-NA-01	-0.03	NA	1.48	after_firstyear	0.18	5.1	1.75	B	WHITE	50	MSM	none	none
2.8	2.7	2.7	2.7	2010-08-01	2012-04-01	2013-05-01	NA-NA-01	-0.06	NA	1.98	after_firstyear	0.18	4.3	1.5	B	WHITE	30	MSM	none	none
2.6	2.7	2.8	2.8	2008-06-01	2010-02-01	2012-04-01	NA-NA-01	0.05	NA	1.99	after_firstyear	0.36	4.7	1	B	WHITE	40	MSM	none	none
3.4	3	3	3	2010-05-01	2012-06-01	2013-06-01	NA-NA-01	-0.15	NA	1.82	after_firstyear	0.65	5	0.5	B	WHITE	60	MSM	llv	none
3	3	3	3	2005-02-01	2007-04-01	2008-06-01	2013-07-01	-0.01	-0.01	1.58	after_firstyear	0.41	6.1	0.5	B	WHITE	45	MSM	llv	none
2.7	3.1	2.9	2.9	2006-05-01	2009-01-01	2011-02-01	2014-02-01	0.05	0.02	1.07	in_firstyear	0.33	5.3	1	B	WHITE	30	MSM	blips	llv
2.7	2.5	2.7	2.7	2004-05-01	2006-05-01	2008-06-01	2013-12-01	0.01	-0.06	1.47	after_firstyear	0.16	5.1	1.5	NONB	WHITE	35	MSM	none	none
2.1	2.2	2.7	2.7	2008-10-01	2010-09-01	2013-02-01	NA-NA-01	0.14	NA	1.06	after_firstyear	0.34	5	1.25	NONB	WHITE	45	MSM	blips	none
4.2	3.2	3.8	3.8	2009-01-01	2011-08-01	2013-01-01	NA-NA-01	-0.13	NA	1.07	after_firstyear	0.4	4.6	1	B	NONWHITE	35	MSM	none	none
2.9	2.2	1.5	1.5	2003-07-01	2005-01-01	2007-06-01	2011-11-01	-0.35	-0.16	1.8	after_firstyear	1.31	5.9	0	NONB	WHITE	50	HET_FEMALE	blips	llv
1.8	2.3	1.8	1.8	2007-04-01	2010-01-01	2011-08-01	NA-NA-01	0.03	NA	1.08	in_firstyear	0.09	4.5	1.75	NONB	NONWHITE	30	HET_FEMALE	none	none
1.9	2.3	2.6	2.6	2006-04-01	2008-05-01	2010-11-01	2013-05-01	0.15	0.11	1.4	after_firstyear	0.07	3.5	1.25	B	WHITE	50	MSM	none	none
2.5	2.8	2.7	2.7	2008-09-01	2010-07-01	2012-05-01	NA-NA-01	0.07	NA	1.56	after_firstyear	1	NA	0.5	B	WHITE	65	MSM	blips	llv
2.6	2.8	2.4	2.4	2007-02-01	2009-01-01	2011-04-01	NA-NA-01	-0.05	NA	1.8	after_firstyear	0.23	4.4	0.25	B	NONWHITE	35	MSM	blips	none
2.3	2	2.7	2.7	2002-04-01	2004-06-01	2006-01-01	NA-NA-01	0.09	NA	1.55	in_firstyear	0.43	4.6	1.25	B	WHITE	30	MSM	none	none
3.2	2.6	2.8	2.8	2006-12-01	2008-08-01	2010-04-01	2013-10-01	-0.13	-0.04	1.37	after_firstyear	0.43	5.9	1.25	B	WHITE	30	MSM	none	none
1.7	1.9	2	2	2010-04-01	2012-03-01	2013-04-01	NA-NA-01	0.13	NA	1.61	in_firstyear	0.76	NA	3	B	WHITE	45	MSM	none	none
3.2	3	3	3	2010-01-01	2012-04-01	2013-05-01	NA-NA-01	-0.06	NA	1.25	after_firstyear	0.29	4.8	1.5	B	WHITE	45	MSM	none	none
3	2.9	2.6	2.6	2006-02-01	2008-04-01	2010-06-01	NA-NA-01	-0.1	NA	1.24	after_firstyear	0.46	6.1	0	unknown	NONWHITE	35	HET_FEMALE	none	none
2.3	2.4	2.4	2.4	2007-02-01	2009-08-01	2010-12-01	2013-11-01	0.03	0.02	1.22	after_firstyear	0.28	5.7	0.25	B	NONWHITE	30	MSM	llv	none
3.5	2.4	2.1	2.1	2006-09-01	2008-12-01	2010-02-01	NA-NA-01	-0.45	NA	1.65	after_firstyear	0.25	4.4	0.75	unknown	WHITE	35	IDU_FEMALE	none	none
2.8	2.8	3	3	2008-04-01	2010-01-01	2012-02-01	NA-NA-01	0.06	NA	1.74	after_firstyear	0.24	4.3	1.25	B	WHITE	45	MSM	none	none
3.3	2.8	2.8	2.8	2007-06-01	2009-12-01	2011-12-01	NA-NA-01	-0.1	NA	1.4	after_firstyear	0.25	4.4	0.5	B	WHITE	35	MSM	blips	none
2.8	3.2	3.4	3.4	1999-11-01	2002-05-01	2004-04-01	2010-04-01	0.14	-0.02	1.42	after_firstyear	0.46	4.6	0.5	B	WHITE	45	MSM	blips	none
2.9	2.6	2.6	2.6	2003-09-01	2005-06-01	2007-05-01	2013-03-01	-0.07	-0.06	1.95	after_firstyear	0.3	5.7	0.25	B	WHITE	60	MSM	blips	none
2.2	1.9	2	2	2008-03-01	2010-06-01	2012-07-01	NA-NA-01	-0.05	NA	1.19	after_firstyear	0.29	5.2	0	NONB	NONWHITE	30	IDU_MALE	none	none
3.1	2.8	2.5	2.5	2004-06-01	2006-06-01	2008-06-01	2013-06-01	-0.14	-0.04	1.68	after_firstyear	0.56	5.9	1.75	B	WHITE	50	MSM	llv	none
3.1	2.4	2.3	2.3	2006-05-01	2008-03-01	2010-10-01	NA-NA-01	-0.18	NA	1.45	after_firstyear	0.82	3.2	0.75	NONB	NONWHITE	45	HET_FEMALE	blips	llv
2.4	2.3	2.3	2.3	2008-11-01	2010-05-01	2012-05-01	NA-NA-01	-0.04	NA	1.89	in_firstyear	0.34	4	1.25	NONB	WHITE	30	MSM	none	none
1.8	2.8	3	3	2008-06-01	2010-09-01	2012-05-01	NA-NA-01	0.31	NA	1.52	after_firstyear	0.96	4.6	0.75	B	NONWHITE	45	MSM	blips	llv
2.6	2	2	2	2009-12-01	2012-01-01	2014-02-01	NA-NA-01	-0.14	NA	1.13	after_firstyear	0.35	4.4	1.25	NONB	WHITE	45	HET_MALE	none	none
2.2	2.3	2.3	2.3	2005-01-01	2007-06-01	2009-04-01	2014-03-01	0.03	-0.03	1.26	after_firstyear	0.08	4.9	0.25	B	WHITE	55	HET_MALE	none	none
2.8	2.7	3	3	2004-03-01	2006-03-01	2007-03-01	NA-NA-01	0.06	NA	1.84	after_firstyear	0.19	4.8	0.5	unknown	WHITE	75	MSM	none	none
3.7	3.5	3.2	3.2	2006-05-01	2007-05-01	2010-05-01	2013-05-01	-0.12	-0.09	1.98	after_firstyear	0.48	4.6	0.25	B	WHITE	45	MSM	blips	blips
2.1	1.5	2.5	2.5	2009-07-01	2011-05-01	2013-06-01	NA-NA-01	0.11	NA	1.55	after_firstyear	0.24	3.5	1.75	B	WHITE	45	IDU_MALE	blips	none
2.3	2	2	2	2006-05-01	2008-05-01	2010-06-01	2014-04-01	-0.07	-0.05	1.92	after_firstyear	0	NA	3.5	unknown	NONWHITE	30	MSM	blips	none
2.5	2.8	2.6	2.6	2007-04-01	2009-06-01	2011-04-01	NA-NA-01	0.03	NA	1.36	after_firstyear	0.64	3.8	1.5	B	WHITE	45	MSM	none	none
3	3.1	3.1	3.1	2002-07-01	2004-01-01	2005-12-01	2013-05-01	0.03	0.03	1.95	after_firstyear	0.52	5.3	1	NONB	NONWHITE	40	HET_MALE	blips	blips
3	2.7	2.5	2.5	2009-09-01	2011-09-01	2013-10-01	NA-NA-01	-0.12	NA	1.85	after_firstyear	0.32	4.1	1	B	WHITE	35	MSM	none	blips
2.9	2.7	2.8	2.8	2007-05-01	2009-01-01	2011-01-01	NA-NA-01	-0.01	NA	1.36	in_firstyear	0.33	5.5	NA	unknown	NONWHITE	35	OTHER_FEMALE	none	none
1.4	1.2	1.8	1.8	2009-04-01	2011-05-01	2013-02-01	NA-NA-01	0.11	NA	1.21	after_firstyear	0.3	4.3	1.5	NONB	NONWHITE	25	MSM	none	none
2.4	2	2	2	2005-11-01	2007-02-01	2009-06-01	NA-NA-01	-0.1	NA	1.79	after_firstyear	0.5	5.7	1	NONB	WHITE	30	HET_MALE	none	blips
2.5	2.7	2.7	2.7	2005-01-01	2007-02-01	2009-05-01	2013-05-01	0.03	0.01	1.17	in_firstyear	0.63	6.4	0.5	NONB	WHITE	40	MSM	none	none
3.3	3	2.3	2.3	2002-03-01	2004-05-01	2006-06-01	2013-11-01	-0.24	-0.07	1.27	after_firstyear	0.49	5.6	0.5	B	WHITE	35	MSM	none	blips
2.8	2.9	2.6	2.6	2008-03-01	2010-06-01	2012-03-01	NA-NA-01	-0.05	NA	1.64	after_firstyear	0.28	4.1	1.75	B	WHITE	40	OTHER_MALE	none	none
2.1	2.6	2	2	2008-01-01	2010-03-01	2012-03-01	NA-NA-01	-0.04	NA	1.66	after_firstyear	0.11	5.4	0	unknown	WHITE	55	OTHER_MALE	none	none
4.1	2.7	2.9	2.9	2006-11-01	2009-03-01	2011-08-01	NA-NA-01	-0.26	NA	1.28	after_firstyear	0.72	5.9	1	unknown	WHITE	40	HET_MALE	llv	llv
3	3.1	3	3	2007-01-01	2009-03-01	2011-01-01	2014-02-01	-0.01	-0.02	1.21	after_firstyear	0.34	6	1.25	B	WHITE	65	OTHER_FEMALE	none	blips
2.8	2.5	2.5	2.5	2007-02-01	2009-04-01	2011-05-01	2014-04-01	-0.08	-0.05	1.52	after_firstyear	0.08	3.9	0.75	NONB	WHITE	60	HET_FEMALE	blips	none
3.6	3.2	2.6	2.6	2001-01-01	2003-08-01	2005-01-01	2014-03-01	-0.23	0.02	1.18	after_firstyear	0.52	5.2	0	B	WHITE	35	HET_FEMALE	none	none
2.2	2	2.2	2.2	2007-05-01	2009-06-01	2011-04-01	NA-NA-01	0	NA	1.17	in_firstyear	1	5.4	1.25	NONB	WHITE	40	MSM	llv	llv
3	2.5	2.7	2.7	2008-01-01	2010-02-01	2012-06-01	NA-NA-01	-0.07	NA	1.3	in_firstyear	0.1	3.9	1.5	NONB	NONWHITE	35	HET_FEMALE	none	none
2.3	2.2	2.6	2.6	2009-02-01	2011-03-01	2013-01-01	NA-NA-01	0.05	NA	1.4	in_firstyear	0.18	NA	1.75	B	WHITE	40	HET_FEMALE	none	none
3	2.5	2.3	2.3	2010-06-01	2012-06-01	2013-06-01	NA-NA-01	-0.23	NA	1.73	after_firstyear	0.1	4.4	1.75	B	WHITE	45	MSM	none	none
2.7	2.6	2.4	2.4	2006-02-01	2008-02-01	2009-03-01	2014-01-01	-0.09	-0.06	1.65	in_firstyear	0.45	NA	2.5	B	WHITE	30	MSM	none	none
2.6	2.4	2.2	2.2	2010-03-01	2012-05-01	2014-05-01	NA-NA-01	-0.1	NA	1.21	in_firstyear	0.15	4.3	1.25	B	WHITE	30	MSM	none	none
2.2	2.2	2.1	2.1	2010-10-01	2012-07-01	2014-05-01	NA-NA-01	-0.04	NA	1.76	after_firstyear	0.24	3.7	1.75	B	WHITE	30	OTHER_FEMALE	none	none
3.1	3	2.7	2.7	2008-02-01	2010-02-01	2012-05-01	NA-NA-01	-0.08	NA	1.65	after_firstyear	0.57	4.9	1.5	NONB	NONWHITE	35	HET_MALE	none	none
3.1	2.9	3.1	3.1	2008-03-01	2010-02-01	2012-02-01	NA-NA-01	-0.02	NA	1.5	after_firstyear	0.25	4.7	0.25	B	WHITE	35	HET_MALE	none	none
2.5	2.4	2.3	2.3	2003-05-01	2005-04-01	2007-04-01	NA-NA-01	-0.05	NA	1.25	after_firstyear	0.23	5.2	0	unknown	WHITE	55	HET_FEMALE	blips	none
2.7	2.7	2.5	2.5	2005-06-01	2007-07-01	2009-12-01	2013-04-01	-0.03	-0.03	1.51	after_firstyear	0.25	5.1	0	B	WHITE	40	MSM	none	none
3.5	3.3	3	3	2008-06-01	2010-06-01	2012-09-01	NA-NA-01	-0.11	NA	1.23	after_firstyear	0.61	5.8	1	NONB	NONWHITE	25	HET_FEMALE	none	none
2.6	2.7	2.8	2.8	2005-03-01	2007-02-01	2009-03-01	2013-04-01	0.05	0.04	1.92	after_firstyear	0.21	4.7	2	NONB	WHITE	35	HET_MALE	none	none
2.7	2.5	2.4	2.4	2004-05-01	2006-07-01	2008-02-01	2014-01-01	-0.07	-0.05	1.45	after_firstyear	0.36	5	1	B	WHITE	60	MSM	none	none
2.8	2.8	2.7	2.7	2001-05-01	2003-07-01	2005-10-01	2009-03-01	-0.04	-0.04	1.61	after_firstyear	0.46	4.8	1.75	B	WHITE	40	HET_FEMALE	none	none
2.8	2.6	2.7	2.7	2003-02-01	2005-03-01	2007-07-01	2014-01-01	-0.01	0	1.16	after_firstyear	0.47	5.2	0	NONB	WHITE	65	HET_MALE	blips	blips
3.5	3.2	3.2	3.2	2007-06-01	2009-04-01	2011-07-01	NA-NA-01	-0.08	NA	1.44	after_firstyear	0.79	5.3	1.5	NONB	WHITE	45	HET_FEMALE	llv	none
2.5	2.4	2.3	2.3	2008-06-01	2010-03-01	2012-08-01	NA-NA-01	-0.06	NA	1.41	after_firstyear	0.09	4.6	1.25	B	WHITE	40	MSM	none	none
2.9	3.1	2.7	2.7	2008-01-01	2010-02-01	2012-04-01	NA-NA-01	-0.06	NA	1.27	after_firstyear	0.46	4.1	1	B	WHITE	35	HET_MALE	none	none
2.9	2	2.7	2.7	2007-06-01	2009-06-01	2011-06-01	NA-NA-01	-0.06	NA	1.72	after_firstyear	0.46	5.1	0.75	B	WHITE	50	MSM	none	none
2.6	2.6	2.5	2.5	2008-02-01	2010-02-01	2012-02-01	NA-NA-01	-0.03	NA	1.13	in_firstyear	0.44	2.1	1.25	NONB	WHITE	40	HET_MALE	none	none
2.6	2.6	2.8	2.8	2003-05-01	2005-04-01	2007-05-01	2013-05-01	0.04	0	1.87	in_firstyear	0.96	NA	0	unknown	WHITE	45	IDU_MALE	llv	llv
2.6	2.4	2.4	2.4	2010-03-01	2012-07-01	2014-02-01	NA-NA-01	-0.08	NA	1.42	after_firstyear	0.26	4.8	1.5	B	WHITE	40	MSM	none	none
2.9	2.4	3.7	3.7	2005-01-01	2007-05-01	2009-06-01	2013-06-01	0.17	-0.01	1.24	after_firstyear	0.17	5.1	1	unknown	WHITE	45	MSM	none	none
2.8	3	2.8	2.8	2010-04-01	2012-05-01	2014-05-01	NA-NA-01	-0.01	NA	1.53	after_firstyear	0.46	5	2	B	WHITE	70	MSM	none	none
2.5	2.4	2.5	2.5	2004-01-01	2006-03-01	2007-04-01	2013-03-01	0	-0.04	1.41	in_firstyear	0.39	NA	1	NONB	WHITE	30	MSM	blips	none
1.8	2.2	1.9	1.9	2010-05-01	2011-09-01	2013-01-01	NA-NA-01	0.01	NA	1.85	after_firstyear	0.12	3.7	1.25	unknown	WHITE	45	HET_MALE	none	none
2.6	2.5	2.3	2.3	2010-02-01	2012-01-01	2013-01-01	NA-NA-01	-0.1	NA	1.62	after_firstyear	1.15	NA	1	B	WHITE	50	MSM	none	none
1.9	1.8	1.8	1.8	2007-01-01	2009-02-01	2011-03-01	2014-04-01	-0.02	-0.02	1.3	after_firstyear	0.37	4.7	0.75	NONB	NONWHITE	40	HET_FEMALE	none	blips
3	2.7	2.4	2.4	2010-06-01	2012-01-01	2014-03-01	NA-NA-01	-0.16	NA	1.42	after_firstyear	0	4.4	1.5	unknown	WHITE	55	HET_MALE	none	none
2.8	2.4	2.4	2.4	1999-08-01	2002-05-01	2003-05-01	NA-NA-01	-0.11	NA	1.19	after_firstyear	0.87	NA	0	unknown	WHITE	65	MSM	llv	llv
2.6	2.9	3.1	3.1	2008-03-01	2011-01-01	2013-01-01	NA-NA-01	0.11	NA	1.15	after_firstyear	0.16	5.2	1	B	WHITE	45	MSM	blips	none
2.2	2	2.3	2.3	2011-01-01	2012-03-01	2013-11-01	NA-NA-01	0.04	NA	1.93	in_firstyear	0.62	5.8	0.5	B	WHITE	60	HET_MALE	none	none
3.3	3.6	3.1	3.1	2011-03-01	2012-07-01	2014-01-01	NA-NA-01	-0.1	NA	1.98	after_firstyear	0.68	4.7	1.5	NONB	WHITE	40	HET_MALE	llv	llv
2.1	2.4	2.5	2.5	2009-05-01	2011-04-01	2013-04-01	NA-NA-01	0.11	NA	1.47	after_firstyear	0.19	4.1	1	B	WHITE	30	MSM	none	none
2.7	2.7	2.6	2.6	2009-03-01	2011-02-01	2013-03-01	NA-NA-01	-0.01	NA	1.63	after_firstyear	0.71	4.3	1.25	B	WHITE	40	MSM	none	none
3.4	3.2	2.4	2.4	2009-07-01	2011-02-01	2013-02-01	NA-NA-01	-0.27	NA	1.59	after_firstyear	0.25	5	1.25	B	WHITE	25	MSM	blips	none
3.2	2.1	3.2	3.2	2008-04-01	2009-10-01	2010-10-01	NA-NA-01	-0.02	NA	1.98	after_firstyear	0.28	5.1	1.25	B	WHITE	50	MSM	none	none
3	3	2.4	2.4	2010-04-01	2012-02-01	2014-01-01	NA-NA-01	-0.15	NA	1.61	after_firstyear	0.53	4.2	1.25	NONB	WHITE	45	HET_MALE	none	none
3	2.4	2.9	2.9	2002-04-01	2004-04-01	2006-08-01	2009-10-01	-0.01	0.04	1.62	after_firstyear	0.32	5.9	0	B	WHITE	60	MSM	blips	blips
2.1	2.2	2.3	2.3	2002-01-01	2004-01-01	2006-03-01	2013-07-01	0.06	0.03	1.08	after_firstyear	0.53	6	0	B	NONWHITE	30	MSM	blips	none
3.4	3.4	2.8	2.8	2008-06-01	2010-03-01	2012-04-01	NA-NA-01	-0.15	NA	1.51	after_firstyear	0.71	4.6	1.25	B	WHITE	40	HET_FEMALE	blips	none
3.1	2.4	2.3	2.3	2004-05-01	2006-06-01	2007-11-01	2013-05-01	-0.23	-0.07	1.74	after_firstyear	0.3	5.6	1	unknown	WHITE	45	HET_MALE	none	blips
3.3	4	4	4	2009-06-01	2011-05-01	2013-03-01	NA-NA-01	0.19	NA	1.65	after_firstyear	0.36	5.4	1.25	B	WHITE	60	HET_MALE	blips	blips
2.9	2.6	2.3	2.3	2008-04-01	2010-03-01	2012-09-01	NA-NA-01	-0.15	NA	1.2	in_firstyear	0.06	7	1	unknown	WHITE	60	HET_MALE	none	none
2.6	2.3	2.1	2.1	2006-04-01	2007-11-01	2010-07-01	2013-07-01	-0.09	-0.09	1.67	after_firstyear	0.6	5.1	1.5	B	WHITE	25	MSM	blips	none
2.3	2.5	1.9	1.9	2009-01-01	2010-01-01	2013-01-01	NA-NA-01	-0.11	NA	1.99	after_firstyear	0.41	5.6	1.5	unknown	WHITE	45	MSM	none	none
3.2	2.8	2.8	2.8	2009-03-01	2011-03-01	2013-05-01	NA-NA-01	-0.1	NA	1.38	after_firstyear	0.37	5.3	1.25	B	WHITE	45	MSM	none	blips
2.2	2.4	2	2	2009-04-01	2011-03-01	2013-04-01	NA-NA-01	-0.04	NA	1.97	in_firstyear	0.35	NA	2	unknown	NONWHITE	35	HET_FEMALE	none	none
2.8	3	2.9	2.9	2009-04-01	2010-06-01	2013-01-01	NA-NA-01	0	NA	1.95	in_firstyear	0.36	4.8	1	NONB	NONWHITE	55	HET_MALE	none	none
1.5	1.5	2.1	2.1	2010-02-01	2012-03-01	2014-06-01	NA-NA-01	0.14	NA	1.46	in_firstyear	0.94	4.7	NA	NONB	NONWHITE	50	MSM	llv	llv
2.9	3.2	2.6	2.6	2010-05-01	2012-06-01	2013-06-01	NA-NA-01	-0.05	NA	1.44	after_firstyear	0.5	4.9	0.75	NONB	WHITE	65	HET_MALE	none	none
3.3	3.2	3.1	3.1	2003-01-01	2004-03-01	2006-06-01	2014-02-01	-0.04	-0.04	1.89	after_firstyear	0.45	5.9	0.25	B	WHITE	60	HET_MALE	none	none
3.1	2.9	2.8	2.8	2007-06-01	2009-03-01	2010-06-01	NA-NA-01	-0.12	NA	1.89	after_firstyear	0.19	5.2	1	B	WHITE	45	MSM	llv	blips
3.4	3.2	2.3	2.3	2010-04-01	2012-01-01	2014-02-01	NA-NA-01	-0.29	NA	1.65	after_firstyear	0.15	NA	1.5	NONB	WHITE	45	MSM	blips	none
3	2.7	2.6	2.6	2009-05-01	2011-05-01	2013-11-01	NA-NA-01	-0.07	NA	1.15	after_firstyear	0.17	5.7	1	B	WHITE	45	MSM	llv	none
2.7	2.5	2.2	2.2	2009-06-01	2011-04-01	2013-04-01	NA-NA-01	-0.14	NA	1.16	after_firstyear	0.66	4.9	1	NONB	WHITE	35	HET_FEMALE	blips	none
2.6	2.7	1.7	1.7	2004-03-01	2006-04-01	2008-05-01	2013-05-01	-0.22	-0.01	1.26	after_firstyear	1	5.9	1	unknown	WHITE	70	HET_FEMALE	blips	llv
2.1	2.1	2.1	2.1	2002-08-01	2004-03-01	2006-01-01	2013-12-01	0	0	1.48	after_firstyear	0.12	3.3	1.25	B	WHITE	30	HET_MALE	none	none
0.8	1.4	0	0	2007-04-01	2009-04-01	2011-04-01	NA-NA-01	-0.21	NA	1.47	after_firstyear	0.07	3.1	1.25	B	WHITE	45	IDU_FEMALE	none	none
3	2.8	3	3	2000-12-01	2003-06-01	2005-06-01	2014-01-01	0.01	-0.01	1.42	after_firstyear	0.26	3.3	1.5	NONB	NONWHITE	30	HET_FEMALE	none	none
3.1	2.9	2.3	2.3	2010-02-01	2011-11-01	2013-11-01	NA-NA-01	-0.2	NA	1.5	after_firstyear	0.13	4.5	0.75	B	WHITE	35	MSM	none	none
3.5	3.1	3	3	2010-03-01	2012-05-01	2014-02-01	NA-NA-01	-0.11	NA	1.25	in_firstyear	0.38	NA	NA	unknown	WHITE	20	MSM	none	none
2.9	2.7	2.9	2.9	2008-04-01	2010-06-01	2012-03-01	NA-NA-01	0	NA	1.59	after_firstyear	0.76	5.9	0.25	B	WHITE	50	MSM	llv	none
2.9	2.8	2.7	2.7	2006-04-01	2007-10-01	2010-03-01	NA-NA-01	-0.05	NA	1.81	in_firstyear	1.25	NA	NA	unknown	NONWHITE	45	MSM	blips	none
1.8	2.6	2.5	2.5	2010-01-01	2012-03-01	2013-05-01	NA-NA-01	0.25	NA	1.78	after_firstyear	0.44	6.1	0	B	WHITE	50	IDU_MALE	none	none
1.9	1.7	1.9	1.9	2005-03-01	2007-04-01	2009-05-01	2014-01-01	0	-0.01	1.31	after_firstyear	0.31	1.7	1	B	WHITE	45	HET_FEMALE	none	blips
2.7	2.7	2.5	2.5	2009-10-01	2011-11-01	2014-05-01	NA-NA-01	-0.05	NA	1.07	after_firstyear	0.37	4.6	0	B	WHITE	55	MSM	blips	none
3.1	3.1	2.8	2.8	2006-07-01	2008-04-01	2010-05-01	2013-05-01	-0.08	-0.06	1.68	after_firstyear	0.36	4	0.75	B	WHITE	45	IDU_FEMALE	none	none
2.3	2.6	2.6	2.6	2006-08-01	2008-09-01	2011-03-01	NA-NA-01	0.06	NA	1.53	after_firstyear	0.12	4.4	1.75	B	WHITE	45	MSM	none	none
2.3	1.8	1.4	1.4	2001-06-01	2003-10-01	2005-03-01	NA-NA-01	-0.24	NA	1.43	in_firstyear	0.04	5.1	2.75	B	WHITE	30	MSM	none	none
3.1	2.9	2.7	2.7	2007-09-01	2009-03-01	2010-05-01	NA-NA-01	-0.16	NA	1.92	after_firstyear	0.31	4.4	1.25	B	WHITE	40	IDU_MALE	none	none
2.7	2.3	2.4	2.4	2010-02-01	2012-03-01	2014-02-01	NA-NA-01	-0.09	NA	1.7	in_firstyear	0.45	4.9	1.25	B	WHITE	60	MSM	none	none
2.2	2.5	2.3	2.3	2005-02-01	2007-01-01	2009-03-01	2013-01-01	0.01	0.07	1.38	after_firstyear	0.32	NA	0.5	B	WHITE	40	MSM	none	blips
2.8	2	2.3	2.3	2009-08-01	2012-06-01	2013-05-01	NA-NA-01	-0.15	NA	1.16	after_firstyear	0.47	5.1	2	NONB	WHITE	55	HET_MALE	none	none
2.5	2.6	2.7	2.7	2004-01-01	2006-06-01	2008-02-01	2012-04-01	0.05	0	1.13	after_firstyear	1.13	4.8	1	unknown	WHITE	45	MSM	none	NA
2.9	2.7	2.6	2.6	2009-02-01	2011-06-01	2013-08-01	NA-NA-01	-0.07	NA	1.36	in_firstyear	1.36	NA	NA	B	WHITE	30	MSM	none	llv
3.6	3	3	3	2010-01-01	2012-01-01	2014-04-01	NA-NA-01	-0.13	NA	1.44	after_firstyear	0.41	5	1	B	WHITE	30	HET_MALE	blips	none
3	2.9	2.9	2.9	2009-03-01	2010-06-01	2012-06-01	NA-NA-01	-0.02	NA	1.85	after_firstyear	0.09	5.1	0	B	WHITE	50	HET_FEMALE	none	none
3.1	2.8	2.9	2.9	2006-02-01	2008-03-01	2010-02-01	2013-03-01	-0.07	-0.05	1.67	after_firstyear	0.29	5.2	0	B	NONWHITE	30	MSM	none	none
3.7	3.1	2.9	2.9	2010-08-01	2012-09-01	2013-10-01	NA-NA-01	-0.24	NA	1.32	in_firstyear	0.36	4.8	NA	B	WHITE	25	OTHER_MALE	none	none
2.7	2.3	2.3	2.3	2002-01-01	2004-04-01	2006-08-01	NA-NA-01	-0.07	NA	0.97	after_firstyear	0.26	5.4	0	B	WHITE	35	IDU_FEMALE	none	none
2.5	2.5	2.4	2.4	2009-07-01	2011-04-01	2013-01-01	NA-NA-01	-0.05	NA	1.67	in_firstyear	0.46	5.7	0.5	B	WHITE	35	MSM	none	none
2.6	2.8	2.6	2.6	2008-01-01	2010-03-01	2012-04-01	NA-NA-01	0.02	NA	1.69	after_firstyear	0.61	5.7	1.25	NONB	NONWHITE	35	HET_MALE	none	none
3.7	2.4	2.3	2.3	2004-06-01	2006-04-01	2008-03-01	NA-NA-01	-0.37	NA	1.93	after_firstyear	0.64	4.3	0.5	NONB	WHITE	35	HET_FEMALE	none	llv
2.9	2.7	2.2	2.2	2007-03-01	2009-04-01	2011-02-01	2013-04-01	-0.18	-0.05	1.92	after_firstyear	0.13	4.8	1	B	WHITE	50	MSM	none	none
3.6	2.2	2	2	2010-04-01	2013-03-01	2014-02-01	NA-NA-01	-0.44	NA	1	after_firstyear	0.52	5.4	1.75	B	WHITE	45	MSM	none	none
1.9	1.7	2.1	2.1	2008-09-01	2010-05-01	2013-03-01	NA-NA-01	0.04	NA	1.47	in_firstyear	1.47	NA	NA	NONB	NONWHITE	30	HET_FEMALE	llv	NA
2	1.8	2.6	2.6	2010-06-01	2012-02-01	2014-03-01	NA-NA-01	0.19	NA	1.58	after_firstyear	0.14	5	0.25	B	WHITE	30	HET_MALE	none	none
3.4	3.1	3.1	3.1	2010-01-01	2012-02-01	2014-04-01	NA-NA-01	-0.07	NA	1.16	after_firstyear	0.3	5.3	0.75	NONB	WHITE	35	HET_FEMALE	blips	none
3	2.8	3	3	2004-05-01	2006-06-01	2008-02-01	2013-05-01	-0.01	-0.05	1.49	after_firstyear	0.71	5.8	0.25	B	WHITE	45	MSM	blips	none
2.7	2.7	2.6	2.6	2002-04-01	2004-03-01	2006-07-01	2014-03-01	-0.03	0.06	1.33	after_firstyear	0.13	3.6	1	B	WHITE	40	IDU_MALE	blips	none
1.9	1.8	1.8	1.8	2002-02-01	2003-08-01	2006-01-01	2014-02-01	-0.02	0	1.82	after_firstyear	0.21	4.8	1	B	WHITE	50	HET_FEMALE	none	none
2.9	2.4	2.7	2.7	2005-01-01	2007-01-01	2009-07-01	2014-04-01	-0.05	-0.02	1.3	after_firstyear	0.09	4.4	1.75	B	WHITE	45	HET_FEMALE	none	none
2.2	2.1	2	2	2009-06-01	2011-05-01	2013-02-01	NA-NA-01	-0.04	NA	1.59	in_firstyear	0.19	4.3	5	B	WHITE	25	MSM	none	none
3	2.7	2.5	2.5	2002-01-01	2003-03-01	2005-05-01	2013-07-01	-0.14	-0.03	1.98	after_firstyear	0.48	5.2	1.25	B	WHITE	40	MSM	none	none
2.2	2.4	2	2	2004-03-01	2006-04-01	2008-07-01	2014-03-01	-0.04	-0.01	1.14	after_firstyear	0.08	5.3	0	unknown	WHITE	45	IDU_FEMALE	none	none
3	2.8	2.7	2.7	2010-04-01	2012-06-01	2013-06-01	NA-NA-01	-0.11	NA	1.46	after_firstyear	0.42	5.2	1.25	B	WHITE	50	MSM	llv	none
3.2	3.1	3	3	2001-04-01	2003-03-01	2005-01-01	2013-05-01	-0.05	-0.01	1.84	after_firstyear	0.15	4.8	0.5	unknown	WHITE	50	HET_MALE	blips	none
1.8	1.4	1.9	1.9	2009-05-01	2011-05-01	2013-10-01	NA-NA-01	0.04	NA	1.2	after_firstyear	0.17	4.4	1.5	B	WHITE	30	MSM	none	none
2	1.7	1.8	1.8	2006-01-01	2008-03-01	2010-04-01	2014-03-01	-0.04	0.04	1.34	after_firstyear	0.12	4.8	1.75	unknown	WHITE	60	HET_MALE	none	none
2.7	3.3	2.8	2.8	2001-06-01	2003-06-01	2005-05-01	2013-06-01	0.01	-0.02	1.72	after_firstyear	0	NA	2.25	unknown	WHITE	50	HET_MALE	none	none
2	2.4	2.3	2.3	2007-02-01	2009-04-01	2011-04-01	2014-01-01	0.06	-0.09	1.18	after_firstyear	0.22	4.9	1.75	NONB	NONWHITE	40	HET_FEMALE	blips	none
2.8	2	2.6	2.6	2009-08-01	2011-12-01	2013-01-01	NA-NA-01	-0.1	NA	1.6	after_firstyear	0.48	4.7	1	unknown	WHITE	35	MSM	none	none
3.6	2.6	3	3	2008-07-01	2010-01-01	2012-05-01	NA-NA-01	-0.12	NA	1.45	after_firstyear	0.15	4.8	1	B	WHITE	40	MSM	none	blips
2.8	2.4	2	2	2008-06-01	2010-07-01	2012-06-01	NA-NA-01	-0.18	NA	1.91	after_firstyear	0.39	3.6	0.75	B	WHITE	45	MSM	none	none
2.2	2	2.1	2.1	2010-06-01	2012-01-01	2014-02-01	NA-NA-01	-0.02	NA	1.55	in_firstyear	0.56	NA	1.75	NONB	WHITE	35	MSM	none	none
2.5	2.6	2.5	2.5	2010-04-01	2012-09-01	2014-04-01	NA-NA-01	0	NA	1.55	after_firstyear	0.53	5.3	0.25	unknown	WHITE	35	HET_MALE	blips	none
2.3	1.9	1.8	1.8	2010-01-01	2012-07-01	2014-03-01	NA-NA-01	-0.13	NA	1.12	after_firstyear	0.38	4.8	1.25	NONB	NONWHITE	55	HET_FEMALE	none	none
2.8	2.5	2.5	2.5	2001-05-01	2003-06-01	2005-04-01	NA-NA-01	-0.08	NA	1.67	after_firstyear	0.44	5.2	0	B	WHITE	35	IDU_MALE	none	none
3	2.7	2.6	2.6	2010-06-01	2012-02-01	2014-02-01	NA-NA-01	-0.11	NA	1.36	after_firstyear	0.54	5.1	4.25	B	WHITE	45	HET_FEMALE	none	blips
3	2.8	2.5	2.5	2008-05-01	2010-03-01	2012-05-01	NA-NA-01	-0.12	NA	1.46	after_firstyear	0.9	5.4	0.25	B	WHITE	45	HET_MALE	none	llv
2.5	2.3	2	2	2004-03-01	2006-03-01	2008-02-01	2013-01-01	-0.12	-0.03	1.71	after_firstyear	0.31	5.5	0.25	unknown	NONWHITE	30	HET_FEMALE	none	none
2.9	2.5	2.6	2.6	2003-03-01	2005-09-01	2007-03-01	NA-NA-01	-0.09	NA	1.17	after_firstyear	0.83	5.7	0.25	B	WHITE	40	HET_MALE	blips	llv
3.3	2.5	2.5	2.5	1999-09-01	2001-06-01	2003-12-01	2014-01-01	-0.17	-0.05	1.44	after_firstyear	0.35	3.9	2.25	B	WHITE	40	HET_MALE	none	none
3.2	2.9	2.8	2.8	2009-01-01	2011-02-01	2013-01-01	NA-NA-01	-0.11	NA	1.45	after_firstyear	0.18	5.3	0.75	B	WHITE	40	HET_FEMALE	none	none
2.8	2.5	2.4	2.4	2008-04-01	2010-05-01	2012-01-01	NA-NA-01	-0.11	NA	1.39	after_firstyear	0.15	4.9	1.25	B	WHITE	40	MSM	none	none
2.8	2.4	2.1	2.1	2003-04-01	2005-04-01	2007-04-01	2014-01-01	-0.19	-0.08	1.13	after_firstyear	0.22	NA	0.5	B	WHITE	50	HET_FEMALE	llv	llv
3.2	2.7	2.7	2.7	2005-03-01	2007-02-01	2009-03-01	NA-NA-01	-0.13	NA	1.81	after_firstyear	0.62	5.8	1.25	B	WHITE	35	IDU_MALE	none	none
3.7	2.8	2.7	2.7	2002-04-01	2004-03-01	2006-03-01	2014-02-01	-0.25	-0.06	1.76	after_firstyear	0.3	5.5	0.75	B	WHITE	40	HET_FEMALE	blips	none
2.5	2.3	2.4	2.4	2004-01-01	2006-01-01	2008-01-01	2014-04-01	-0.03	0.01	1.22	after_firstyear	0.39	5.2	0	unknown	WHITE	50	MSM	none	none
3.1	3	2.8	2.8	2007-01-01	2008-07-01	2010-05-01	2013-06-01	-0.1	0.01	1.79	in_firstyear	0.85	5.6	0.75	B	WHITE	35	MSM	none	llv
2.5	2.2	2.4	2.4	2011-02-01	2013-02-01	2014-03-01	NA-NA-01	-0.03	NA	1.89	after_firstyear	0.24	4.8	1.5	B	WHITE	45	MSM	none	none
2.1	2.1	2.2	2.2	2003-04-01	2005-04-01	2007-04-01	2013-04-01	0.02	0	1.48	after_firstyear	0.6	5.1	1	unknown	WHITE	65	HET_MALE	none	none
1.9	1.8	1.1	1.1	2007-06-01	2009-05-01	2011-05-01	2014-01-01	-0.22	0.16	1.44	after_firstyear	0.25	5.4	1.25	B	WHITE	45	MSM	blips	none
2.9	2.8	2.8	2.8	2009-01-01	2011-04-01	2012-07-01	NA-NA-01	-0.02	NA	1.56	after_firstyear	0.28	5	1.5	unknown	WHITE	45	IDU_FEMALE	blips	blips
2	2.9	3.1	3.1	2007-04-01	2009-08-01	2011-07-01	NA-NA-01	0.26	NA	1.01	after_firstyear	0.61	5.6	0.5	B	WHITE	30	MSM	blips	none
2.9	2.8	2.7	2.7	2001-01-01	2003-03-01	2005-06-01	NA-NA-01	-0.05	NA	1.62	in_firstyear	1.18	5.2	4.5	B	WHITE	45	HET_MALE	blips	llv
3	2.9	2.9	2.9	2005-01-01	2007-01-01	2008-01-01	NA-NA-01	-0.02	NA	1.94	after_firstyear	0.47	5.1	0.75	B	WHITE	60	HET_MALE	blips	none
3.2	2.7	2.9	2.9	2009-02-01	2011-02-01	2013-01-01	NA-NA-01	-0.09	NA	1.02	after_firstyear	0.52	4.5	1.25	B	WHITE	60	MSM	blips	none
2.5	2.6	1.9	1.9	2008-12-01	2010-05-01	2012-04-01	NA-NA-01	-0.17	NA	1.75	in_firstyear	0.48	NA	1.75	B	WHITE	60	HET_FEMALE	none	none
2.7	2.5	1.7	1.7	2009-03-01	2010-07-01	2012-03-01	NA-NA-01	-0.34	NA	1.93	after_firstyear	0.36	4.7	1	B	WHITE	45	MSM	none	none
2.8	2.6	2.3	2.3	2001-05-01	2003-03-01	2005-02-01	2013-04-01	-0.11	-0.02	1.84	after_firstyear	0.23	4.6	0	unknown	WHITE	45	MSM	none	none
2.5	2.4	2.6	2.6	2004-03-01	2006-05-01	2009-01-01	2012-02-01	0.02	0.03	1.15	after_firstyear	0.36	5.5	0	unknown	WHITE	55	HET_MALE	none	none
3.4	2.8	3.5	3.5	2005-02-01	2006-06-01	2009-01-01	2014-01-01	0.06	-0.14	1.73	after_firstyear	0.35	5.6	1	unknown	WHITE	30	MSM	none	none
2.6	2.5	2.5	2.5	2006-05-01	2008-05-01	2010-07-01	2014-03-01	-0.03	-0.07	1.79	after_firstyear	0.51	5.6	0.5	B	WHITE	45	HET_FEMALE	none	none
3	2.9	3.2	3.2	2008-08-01	2010-04-01	2012-02-01	NA-NA-01	0.06	NA	1.72	after_firstyear	0.27	4.5	0.25	NONB	NONWHITE	40	HET_FEMALE	none	none
2.3	2.7	2.6	2.6	2003-09-01	2005-12-01	2007-07-01	2013-11-01	0.08	-0.1	1.41	after_firstyear	0.1	4.9	1.25	unknown	NONWHITE	30	HET_MALE	none	blips
3.8	2.6	2.8	2.8	2009-04-01	2011-11-01	2013-01-01	NA-NA-01	-0.32	NA	1.18	after_firstyear	0.24	5.4	0.5	unknown	WHITE	45	MSM	blips	none
2.9	3	2.8	2.8	2006-02-01	2008-05-01	2010-06-01	2014-03-01	-0.03	-0.03	1.65	after_firstyear	0.63	4.4	1.25	NONB	NONWHITE	30	HET_FEMALE	blips	none
2.8	2.4	2.4	2.4	2009-06-01	2012-05-01	2013-05-01	NA-NA-01	-0.09	NA	1.08	after_firstyear	0.49	4.9	1.75	B	WHITE	50	HET_FEMALE	blips	NA
3.4	3	3	3	2009-02-01	2011-04-01	2013-02-01	NA-NA-01	-0.1	NA	1.15	after_firstyear	0.67	5.1	1	B	WHITE	40	MSM	none	none
3.9	2.6	2.5	2.5	2003-06-01	2005-07-01	2008-02-01	2013-05-01	-0.28	-0.1	1.29	after_firstyear	0.1	4.6	1.5	B	NONWHITE	25	MSM	blips	none
3.2	3.7	1.8	1.8	2009-03-01	2011-03-01	2013-03-01	NA-NA-01	-0.36	NA	1.39	in_firstyear	0.84	6.1	0	NONB	NONWHITE	30	OTHER_FEMALE	none	llv
3.4	3	3.1	3.1	2010-04-01	2013-01-01	2014-01-01	NA-NA-01	-0.1	NA	1.25	after_firstyear	0.47	5.1	0.25	unknown	WHITE	55	IDU_MALE	none	llv
2.4	1.8	1.6	1.6	2008-05-01	2010-03-01	2012-05-01	NA-NA-01	-0.2	NA	1.68	in_firstyear	0.24	NA	1.25	NONB	WHITE	40	MSM	none	none
2.1	2.2	2.2	2.2	2007-12-01	2010-06-01	2012-09-01	NA-NA-01	0.02	NA	1.3	after_firstyear	1.3	NA	NA	unknown	NONWHITE	30	OTHER_FEMALE	none	NA
2.7	2.7	2.4	2.4	2009-04-01	2011-04-01	2013-04-01	NA-NA-01	-0.07	NA	1.67	after_firstyear	0.25	4.8	0.5	NONB	WHITE	55	HET_MALE	none	blips
2.7	2.7	2.5	2.5	2006-05-01	2007-06-01	2009-08-01	2014-03-01	-0.08	-0.03	1.98	after_firstyear	0.25	5.4	0.75	NONB	WHITE	40	HET_MALE	llv	none
3.1	3	2.2	2.2	2005-03-01	2007-05-01	2009-11-01	NA-NA-01	-0.19	NA	1.45	after_firstyear	0.4	5	1.25	B	WHITE	40	MSM	blips	none
2.7	2.3	2.2	2.2	2006-04-01	2008-05-01	2010-06-01	2014-01-01	-0.11	-0.03	1.28	after_firstyear	0.31	5.6	1	B	WHITE	35	MSM	blips	none
2.2	2.4	2.3	2.3	2009-01-01	2011-02-01	2013-05-01	NA-NA-01	0.04	NA	1.16	after_firstyear	0.36	5.1	0.5	NONB	NONWHITE	35	HET_FEMALE	none	none
3.2	3	3	3	2010-02-01	2012-04-01	2013-05-01	NA-NA-01	-0.06	NA	1.51	after_firstyear	0.52	5.7	0	NONB	WHITE	60	HET_FEMALE	blips	none
2.9	2.5	2.6	2.6	2008-02-01	2009-10-01	2011-11-01	NA-NA-01	-0.07	NA	1.86	after_firstyear	0.36	5.4	1	B	WHITE	50	MSM	none	none
3.1	2.7	3.1	3.1	2003-01-01	2005-03-01	2006-10-01	2014-03-01	-0.02	-0.05	1.67	in_firstyear	0.35	5.6	0.5	B	WHITE	55	HET_MALE	none	none
2.7	2.4	1.9	1.9	2009-03-01	2011-04-01	2013-03-01	NA-NA-01	-0.2	NA	1.05	in_firstyear	0.27	4.7	1.75	B	WHITE	35	MSM	none	none
2.7	2.8	2.6	2.6	2008-02-01	2010-03-01	2012-01-01	NA-NA-01	-0.02	NA	1.46	after_firstyear	1.46	7.5	0.25	NONB	WHITE	50	HET_FEMALE	blips	llv
2.9	3.1	2.8	2.8	2004-08-01	2006-10-01	2009-01-01	2013-02-01	-0.04	-0.07	1.21	after_firstyear	0.13	5.7	0	unknown	NONWHITE	35	HET_FEMALE	blips	none
2.8	2.4	2.4	2.4	2003-08-01	2005-03-01	2007-01-01	2012-04-01	-0.11	-0.07	1.51	after_firstyear	0.3	5.4	0.75	B	WHITE	40	MSM	blips	blips
2.4	2.7	2.4	2.4	2009-09-01	2012-06-01	2013-12-01	NA-NA-01	0	NA	1.18	after_firstyear	1.32	NA	NA	B	WHITE	55	MSM	llv	NA
2	1.8	2.6	2.6	2009-08-01	2011-02-01	2013-03-01	NA-NA-01	0.19	NA	1.56	after_firstyear	0.17	5.2	1	B	NONWHITE	35	MSM	none	none
3.3	3.2	2.6	2.6	2008-09-01	2010-02-01	2012-02-01	NA-NA-01	-0.2	NA	1.87	after_firstyear	0.47	5.4	0.75	B	WHITE	30	MSM	blips	blips
3.6	3.3	2.8	2.8	2001-01-01	2003-03-01	2005-01-01	2014-03-01	-0.2	-0.05	1.59	after_firstyear	0.4	4.9	1.75	unknown	WHITE	55	HET_MALE	none	none
2.9	3.2	3.2	3.2	2011-01-01	2013-01-01	2014-01-01	NA-NA-01	0.11	NA	1.92	after_firstyear	0.87	4.6	1	B	WHITE	45	OTHER_MALE	llv	none
2.6	2.4	2.3	2.3	2010-01-01	2012-05-01	2014-02-01	NA-NA-01	-0.07	NA	1.54	after_firstyear	0.31	NA	NA	unknown	WHITE	40	MSM	none	none
2.9	2.2	2.3	2.3	2008-03-01	2010-02-01	2012-06-01	NA-NA-01	-0.13	NA	1.25	in_firstyear	0.46	NA	1.5	B	WHITE	45	MSM	none	none
2.9	2.7	2.7	2.7	2005-05-01	2007-04-01	2009-05-01	2013-04-01	-0.06	-0.06	1.16	after_firstyear	0.36	4.5	0.5	B	WHITE	45	IDU_MALE	blips	none
2.1	2.2	2.1	2.1	2008-06-01	2010-09-01	2012-01-01	NA-NA-01	0	NA	1.47	after_firstyear	0.45	4.9	1	NONB	NONWHITE	40	HET_FEMALE	none	none
3.2	3	3.2	3.2	2004-02-01	2006-03-01	2008-05-01	2013-04-01	0	-0.03	1.03	after_firstyear	0.51	5.2	1.75	unknown	WHITE	45	MSM	blips	none
2.7	2.7	2.7	2.7	2010-07-01	2012-02-01	2013-04-01	NA-NA-01	-0.01	NA	1.88	in_firstyear	0.24	4.8	1.5	B	WHITE	40	HET_MALE	none	none
1.8	1.7	1.7	1.7	2006-02-01	2008-05-01	2010-06-01	2013-04-01	-0.02	0.12	1.25	after_firstyear	0.2	4.3	1.5	NONB	NONWHITE	55	HET_MALE	blips	none
2.4	1.6	2.3	2.3	2006-03-01	2008-05-01	2010-02-01	2014-01-01	-0.04	0	1.44	after_firstyear	0.14	4.4	0.75	NONB	NONWHITE	35	HET_FEMALE	none	none
3.9	3.4	3.2	3.2	2008-04-01	2010-03-01	2012-03-01	NA-NA-01	-0.18	NA	1.57	after_firstyear	0.32	5.7	1	B	WHITE	60	MSM	none	blips
2.9	2.8	2.5	2.5	2005-04-01	2007-06-01	2008-05-01	2013-02-01	-0.12	-0.06	1.67	after_firstyear	0.33	5.1	0.75	B	WHITE	35	MSM	none	blips
2	1.8	2.4	2.4	2008-05-01	2010-12-01	2012-01-01	NA-NA-01	0.09	NA	1.28	in_firstyear	0.78	3.7	2	NONB	WHITE	40	IDU_MALE	none	llv
2.4	2.1	2	2	2006-08-01	2008-04-01	2010-06-01	2014-01-01	-0.09	-0.11	1.84	after_firstyear	0.14	4.3	1.25	unknown	NONWHITE	40	HET_FEMALE	none	none
2.3	2	2	2	2008-11-01	2010-05-01	2013-02-01	NA-NA-01	-0.06	NA	1.67	in_firstyear	0.24	NA	1.5	B	WHITE	35	MSM	none	none
2.8	2.6	2.8	2.8	2005-01-01	2007-01-01	2009-01-01	NA-NA-01	0	NA	1.89	after_firstyear	0.44	5.9	0.25	NONB	NONWHITE	30	HET_MALE	llv	none
2.5	2.1	3.1	3.1	2005-01-01	2007-01-01	2009-01-01	2013-03-01	0.16	0	1.9	after_firstyear	0.27	4.8	0	NONB	NONWHITE	25	HET_FEMALE	llv	none
3.2	3.1	2.4	2.4	2009-03-01	2011-03-01	2013-04-01	NA-NA-01	-0.19	NA	1.05	after_firstyear	0.09	4.8	1.5	unknown	WHITE	30	IDU_FEMALE	none	none
3.3	2.5	2.6	2.6	2005-02-01	2007-03-01	2010-04-01	2013-04-01	-0.13	-0.07	1.29	after_firstyear	0.39	5.6	0.25	unknown	WHITE	40	HET_FEMALE	none	none
2.3	2.1	3.1	3.1	2005-01-01	2007-01-01	2009-12-01	NA-NA-01	0.18	NA	1.28	after_firstyear	0.22	5	0.75	B	WHITE	40	HET_FEMALE	blips	none
2.2	2.3	2.1	2.1	2006-06-01	2008-04-01	2010-03-01	2013-04-01	-0.02	-0.07	1.83	after_firstyear	0	4.5	0.25	NONB	WHITE	50	HET_MALE	none	none
3.3	3	2.8	2.8	2009-02-01	2010-04-01	2012-10-01	NA-NA-01	-0.12	NA	1.87	after_firstyear	0.3	4.9	1	B	WHITE	65	MSM	none	blips
2.9	2.5	2.6	2.6	2006-04-01	2008-05-01	2010-05-01	2014-03-01	-0.08	-0.04	1.06	after_firstyear	0.12	5.6	0.75	B	NONWHITE	50	MSM	none	none
2.4	2.3	2.3	2.3	2006-08-01	2008-03-01	2010-02-01	2014-04-01	-0.03	0.02	1.46	after_firstyear	0.16	6.5	0	NONB	NONWHITE	35	HET_FEMALE	none	none
2.7	2.4	2.7	2.7	2006-04-01	2008-11-01	2010-09-01	NA-NA-01	0.01	NA	1.15	after_firstyear	0.12	5	1.5	NONB	NONWHITE	30	OTHER_FEMALE	none	none
2.2	3.2	3.4	3.4	2005-04-01	2007-04-01	2009-09-01	2014-03-01	0.26	0.09	1.72	after_firstyear	0.55	5.2	0.75	NONB	WHITE	45	MSM	blips	blips
0.8	1	1	1	2008-02-01	2010-06-01	2012-05-01	NA-NA-01	0.04	NA	1.65	after_firstyear	0.12	4.5	1.25	B	WHITE	45	IDU_FEMALE	none	none
2.8	2.6	2.4	2.4	2010-05-01	2012-07-01	2014-04-01	NA-NA-01	-0.1	NA	1.15	after_firstyear	0.17	3.7	1.75	NONB	NONWHITE	30	HET_MALE	none	none
3.1	3.5	2.9	2.9	2008-04-01	2010-03-01	2012-05-01	NA-NA-01	-0.05	NA	1.3	after_firstyear	0.54	4.4	1	B	WHITE	55	MSM	none	none
2.3	2.6	2.2	2.2	2008-05-01	2010-05-01	2012-05-01	NA-NA-01	-0.01	NA	1.53	after_firstyear	0.25	5.1	0.25	NONB	NONWHITE	50	HET_MALE	blips	none
2.6	2.4	2.6	2.6	2007-02-01	2009-07-01	2011-08-01	2014-04-01	-0.02	0	1.39	after_firstyear	0.39	4.3	1	NONB	WHITE	30	HET_FEMALE	blips	none
2.6	2.4	2.6	2.6	2007-03-01	2009-07-01	2011-05-01	NA-NA-01	0.01	NA	1.33	after_firstyear	0.56	6	0.25	B	WHITE	55	HET_FEMALE	none	none
2.6	2.2	2.1	2.1	2006-05-01	2008-05-01	2010-06-01	2014-01-01	-0.14	-0.04	1.39	after_firstyear	0.19	5	0.25	NONB	NONWHITE	40	HET_FEMALE	none	none
3.2	2.8	2.8	2.8	2007-05-01	2009-02-01	2011-06-01	2014-03-01	-0.08	-0.05	1.76	after_firstyear	0.59	5.2	0.5	B	WHITE	25	IDU_MALE	llv	blips
3.3	3.3	3.2	3.2	2004-03-01	2006-01-01	2007-05-01	2013-05-01	-0.02	-0.03	1.89	after_firstyear	0.45	NA	0.5	unknown	WHITE	35	IDU_MALE	none	blips
2.8	2.5	2.2	2.2	2005-05-01	2007-06-01	2009-12-01	2014-04-01	-0.13	-0.06	1.26	after_firstyear	0.57	5	1	B	WHITE	45	IDU_MALE	llv	none
3	2.7	2.8	2.8	2008-07-01	2010-06-01	2012-05-01	NA-NA-01	-0.07	NA	1.67	after_firstyear	0.3	5.7	0.75	B	WHITE	45	MSM	blips	none
2.6	2.5	2.7	2.7	2010-04-01	2012-09-01	2013-09-01	NA-NA-01	0	NA	1.36	in_firstyear	0.15	4.3	1.5	B	WHITE	35	HET_MALE	none	none
2.4	2	2	2	2009-01-01	2011-01-01	2013-06-01	NA-NA-01	-0.08	NA	1.44	after_firstyear	0.17	4.5	0.75	B	WHITE	40	MSM	none	none
2.6	2.3	2.2	2.2	2004-01-01	2006-04-01	2007-05-01	2012-10-01	-0.11	-0.05	1.47	after_firstyear	0.45	5.1	0.75	B	WHITE	45	IDU_FEMALE	none	none
2.9	3	3	3	2007-06-01	2009-07-01	2011-01-01	2014-01-01	0.02	-0.19	1.88	after_firstyear	0.47	5.5	1	B	WHITE	40	MSM	blips	blips
2.8	2.7	2.5	2.5	2003-05-01	2005-01-01	2007-04-01	2014-03-01	-0.09	-0.03	1.62	after_firstyear	0.31	5.7	1	B	WHITE	40	HET_MALE	blips	blips
2.2	2.5	2.5	2.5	2008-03-01	2010-02-01	2012-01-01	NA-NA-01	0.09	NA	1.84	after_firstyear	0.12	4.3	1	unknown	WHITE	60	MSM	none	none
2.5	2.3	1.8	1.8	2005-04-01	2007-01-01	2009-03-01	2013-07-01	-0.17	-0.05	1.21	after_firstyear	0.2	4.9	0	B	WHITE	45	HET_FEMALE	none	blips
2.7	2.6	2	2	2009-03-01	2011-05-01	2013-04-01	NA-NA-01	-0.16	NA	1.08	after_firstyear	0.25	5.1	1.5	B	WHITE	50	MSM	none	none
1.7	1.9	2.2	2.2	2009-04-01	2011-02-01	2013-06-01	NA-NA-01	0.1	NA	1.2	after_firstyear	0.09	3.3	1.75	NONB	NONWHITE	20	HET_FEMALE	none	none
3	2.5	2.6	2.6	2009-01-01	2011-02-01	2013-05-01	NA-NA-01	-0.08	NA	1.18	after_firstyear	0.22	5.1	1.5	B	WHITE	35	MSM	none	none
2.7	3.3	2.3	2.3	2009-12-01	2011-07-01	2013-10-01	NA-NA-01	-0.12	NA	1.76	after_firstyear	0.63	3.8	1.25	unknown	WHITE	50	MSM	none	none
2.8	2.4	2.4	2.4	2002-09-01	2005-02-01	2007-01-01	NA-NA-01	-0.09	NA	1.32	after_firstyear	0.5	5.7	1	unknown	WHITE	30	HET_MALE	blips	none
2.3	2.4	1.7	1.7	2008-05-01	2010-04-01	2012-04-01	NA-NA-01	-0.15	NA	1.15	after_firstyear	0.15	4.3	1.25	unknown	WHITE	55	HET_MALE	none	none
2.7	2.6	2.6	2.6	2003-06-01	2005-06-01	2007-01-01	2014-03-01	-0.04	-0.01	1.53	after_firstyear	0.26	5.2	0.75	NONB	NONWHITE	35	HET_FEMALE	none	none
2.4	2.2	1.6	1.6	2010-06-01	2012-08-01	2014-05-01	NA-NA-01	-0.19	NA	1.1	after_firstyear	0.3	3.6	2.5	B	WHITE	35	HET_FEMALE	none	none
3.1	2.4	2.4	2.4	2010-09-01	2012-08-01	2014-03-01	NA-NA-01	-0.22	NA	1.38	after_firstyear	0.23	4.5	1.5	B	WHITE	65	MSM	none	none
2.2	2	2.3	2.3	2006-05-01	2008-06-01	2010-06-01	2013-06-01	0.02	0.09	1.53	after_firstyear	0.24	3.2	0.75	unknown	NONWHITE	30	HET_FEMALE	blips	blips
3.1	3	2.9	2.9	2009-07-01	2011-01-01	2013-04-01	NA-NA-01	-0.07	NA	1.47	after_firstyear	0.32	5.2	0.25	unknown	NONWHITE	35	MSM	none	blips
2.6	2.6	2.3	2.3	2008-02-01	2010-01-01	2012-02-01	NA-NA-01	-0.08	NA	1.66	after_firstyear	0.38	4.9	1.5	B	WHITE	35	MSM	none	none
3	3	3.1	3.1	2003-08-01	2005-04-01	2007-06-01	2013-02-01	0.02	-0.02	1.67	after_firstyear	0.28	5.6	0.5	B	WHITE	40	IDU_MALE	blips	none
3	3	2.7	2.7	2008-04-01	2010-04-01	2011-08-01	NA-NA-01	-0.11	NA	1.55	after_firstyear	0.08	3.9	1	B	WHITE	30	MSM	none	none
3.5	3.4	3	3	2010-01-01	2012-01-01	2014-01-01	NA-NA-01	-0.12	NA	1.08	after_firstyear	0.33	5.7	0	NONB	WHITE	45	MSM	none	none
3.8	3.6	4	4	2007-03-01	2009-03-01	2011-03-01	2014-04-01	0.05	-0.11	1.61	after_firstyear	0.25	4.2	2.25	B	WHITE	65	MSM	blips	blips
2.3	1.9	2.1	2.1	2008-09-01	2010-10-01	2012-04-01	NA-NA-01	-0.07	NA	1.87	after_firstyear	0.07	4.1	1	B	WHITE	65	MSM	none	none
2.6	2.7	2.5	2.5	2007-02-01	2009-04-01	2011-06-01	2014-03-01	-0.02	0	1.48	after_firstyear	0.99	4.5	1.25	NONB	NONWHITE	35	HET_FEMALE	none	llv
2.9	1.8	2.2	2.2	2009-03-01	2011-03-01	2013-07-01	NA-NA-01	-0.16	NA	1.35	after_firstyear	0.58	0	1.5	unknown	WHITE	45	HET_FEMALE	none	none
2	1.6	1.5	1.5	2009-03-01	2010-07-01	2013-04-01	NA-NA-01	-0.1	NA	2.89	after_firstyear	1.73	3	2.75	B	WHITE	30	IDU_MALE	none	llv
3.1	3	2	2	2010-06-01	2011-09-01	2014-03-01	NA-NA-01	-0.28	NA	1.91	in_firstyear	0.32	6	2.25	B	WHITE	45	MSM	none	none
2.9	2.8	2.7	2.7	2010-03-01	2011-06-01	2013-06-01	NA-NA-01	-0.05	NA	1.78	in_firstyear	0.28	4.5	1.5	B	WHITE	30	MSM	none	none
2.3	2	2.2	2.2	2003-06-01	2005-05-01	2007-06-01	2014-03-01	-0.02	-0.02	1.89	after_firstyear	0.24	2.1	0	unknown	NONWHITE	40	HET_FEMALE	none	none
2.7	2.6	2.4	2.4	2010-07-01	2012-01-01	2014-02-01	NA-NA-01	-0.11	NA	1.75	after_firstyear	0.16	4.6	0	unknown	WHITE	65	MSM	none	blips
2.5	2.3	3	3	2006-08-01	2009-02-01	2011-03-01	2013-08-01	0.1	0.05	1.29	after_firstyear	0.17	5.6	1.75	B	WHITE	40	MSM	none	none
3.2	2.9	3	3	2010-03-01	2011-09-01	2013-06-01	NA-NA-01	-0.09	NA	1.81	after_firstyear	0.24	5.8	1	B	WHITE	50	MSM	none	none
3.1	3	2.9	2.9	2005-05-01	2007-05-01	2009-07-01	2013-05-01	-0.03	0	1.52	after_firstyear	0.28	5	0.25	unknown	WHITE	65	MSM	none	none
3	2.7	2.6	2.6	2010-02-01	2012-04-01	2014-02-01	NA-NA-01	-0.09	NA	1.25	after_firstyear	0.26	5.6	2	B	WHITE	45	MSM	none	none
2.9	2.6	2.8	2.8	2003-02-01	2005-02-01	2007-03-01	2013-04-01	-0.04	-0.01	1.95	after_firstyear	0.11	5.9	0	unknown	WHITE	60	HET_MALE	blips	blips
2	2	2.3	2.3	2009-06-01	2011-06-01	2013-06-01	NA-NA-01	0.08	NA	1.19	after_firstyear	0.13	4.2	1.75	B	WHITE	40	MSM	none	none
3	2.6	2.5	2.5	2005-01-01	2007-07-01	2009-02-01	2013-01-01	-0.13	-0.04	1.07	after_firstyear	0.24	4.6	0.25	unknown	WHITE	30	MSM	none	none
2.6	2.4	2.2	2.2	2008-01-01	2010-01-01	2012-05-01	NA-NA-01	-0.09	NA	1.44	after_firstyear	0.27	4	1.25	B	WHITE	65	MSM	none	none
3.4	2.8	2.9	2.9	2009-04-01	2011-02-01	2012-08-01	NA-NA-01	-0.15	NA	1.74	after_firstyear	0.28	5	2	NONB	WHITE	55	MSM	blips	none
2	2.3	2.6	2.6	2009-01-01	2011-01-01	2012-01-01	NA-NA-01	0.18	NA	1.99	in_firstyear	0.45	NA	2.25	B	WHITE	55	HET_MALE	none	none
2.2	2.2	1.9	1.9	2006-10-01	2008-09-01	2010-10-01	2013-10-01	-0.07	-0.11	1.22	after_firstyear	0.75	5.1	0.25	NONB	NONWHITE	25	MSM	none	none
2.2	2.2	2.1	2.1	2010-05-01	2012-06-01	2013-07-01	NA-NA-01	-0.03	NA	1.46	after_firstyear	0.23	4.9	0	unknown	NONWHITE	35	HET_MALE	none	none
3	2.8	2.7	2.7	2009-04-01	2011-08-01	2013-04-01	NA-NA-01	-0.09	NA	1.59	after_firstyear	0.82	5.1	1	B	WHITE	30	HET_MALE	blips	none
2.8	2.8	2.6	2.6	2001-06-01	2003-01-01	2005-04-01	2013-07-01	-0.07	-0.03	1.5	after_firstyear	0.24	4.5	0.5	B	WHITE	35	MSM	blips	blips
2.3	2.2	2.2	2.2	2009-04-01	2011-06-01	2013-09-01	NA-NA-01	-0.03	NA	1.02	after_firstyear	0.22	5.1	0	B	WHITE	40	HET_MALE	none	none
2.8	3.6	2.8	2.8	2007-05-01	2009-02-01	2011-01-01	2014-04-01	0.01	-0.07	1.39	after_firstyear	0.38	4.5	1	B	WHITE	40	MSM	none	none
2.8	2.7	2.6	2.6	2010-03-01	2012-02-01	2014-02-01	NA-NA-01	-0.06	NA	1.59	in_firstyear	0.36	2.9	2	unknown	WHITE	80	HET_MALE	none	none
2.9	2.7	2.6	2.6	2008-02-01	2010-07-01	2012-04-01	NA-NA-01	-0.06	NA	1.43	in_firstyear	0.58	4.9	1.25	B	WHITE	45	MSM	blips	none
2.5	2.3	2.4	2.4	2007-02-01	2009-02-01	2010-03-01	2014-01-01	-0.04	0	1.92	after_firstyear	0.5	6.4	0	B	WHITE	45	OTHER_MALE	none	blips
2.7	2.7	2.3	2.3	2004-04-01	2006-07-01	2008-06-01	2013-04-01	-0.07	-0.03	1.16	after_firstyear	1.16	4.5	1.75	B	WHITE	45	MSM	none	NA
2.6	2.4	2.8	2.8	2009-01-01	2011-05-01	2013-08-01	NA-NA-01	0.05	NA	1.15	after_firstyear	0.46	5.2	1	B	WHITE	40	MSM	none	none
2.4	2.2	2.2	2.2	2006-02-01	2008-02-01	2010-03-01	2013-06-01	-0.05	0.01	1.78	after_firstyear	0.08	5.2	0	B	WHITE	45	HET_FEMALE	none	none
3.1	3	2.8	2.8	2004-03-01	2006-04-01	2008-03-01	2014-01-01	-0.07	-0.04	1.23	after_firstyear	0.14	4.9	0.75	unknown	WHITE	40	HET_FEMALE	blips	none
2.1	2.4	1.9	1.9	2008-06-01	2010-06-01	2011-06-01	NA-NA-01	-0.02	NA	1.96	after_firstyear	0.42	4.7	1.75	B	WHITE	35	MSM	none	none
2.9	2.7	2	2	2008-11-01	2010-10-01	2012-10-01	NA-NA-01	-0.22	NA	1.41	after_firstyear	0.37	4.3	1.25	NONB	NONWHITE	35	HET_FEMALE	none	none
1.7	1.7	2	2	2003-03-01	2005-07-01	2007-02-01	2014-02-01	0.07	0.02	1.23	after_firstyear	0.74	5.7	1.5	NONB	NONWHITE	30	HET_FEMALE	blips	none
2.3	2.6	2.6	2.6	2008-04-01	2010-06-01	2013-02-01	NA-NA-01	0.05	NA	1.04	in_firstyear	0.25	5.8	4.75	B	WHITE	35	OTHER_MALE	none	none
3.2	2.8	2.7	2.7	2009-01-01	2011-06-01	2012-06-01	NA-NA-01	-0.17	NA	1.46	after_firstyear	0.13	4.7	1	NONB	NONWHITE	30	MSM	blips	none
2.6	2.5	2.8	2.8	2010-03-01	2012-02-01	2014-03-01	NA-NA-01	0.06	NA	1.18	after_firstyear	0.18	4.7	1.25	NONB	WHITE	60	MSM	blips	none
2.5	2.4	2.2	2.2	2006-06-01	2008-05-01	2010-03-01	NA-NA-01	-0.08	NA	1.32	after_firstyear	0.31	6	0	unknown	WHITE	50	HET_MALE	blips	none
1.8	2.5	2.3	2.3	2007-02-01	2009-04-01	2011-04-01	NA-NA-01	0.13	NA	1.58	after_firstyear	0.24	6	0.5	B	WHITE	45	HET_MALE	none	none
3	2.8	2.8	2.8	2004-01-01	2006-03-01	2007-06-01	2013-05-01	-0.06	-0.04	1.66	after_firstyear	0.69	6.5	0.5	NONB	WHITE	70	OTHER_FEMALE	llv	llv
2.6	2.4	2.2	2.2	2009-05-01	2011-04-01	2013-03-01	NA-NA-01	-0.09	NA	1.38	after_firstyear	0.42	4.6	0.5	B	WHITE	45	MSM	none	none
2.7	2.5	2.7	2.7	2007-02-01	2009-04-01	2011-06-01	2013-08-01	-0.01	0	1.53	after_firstyear	0.17	5.2	0.5	B	WHITE	45	MSM	none	none
3	2.9	2.7	2.7	2002-03-01	2004-03-01	2006-05-01	2014-01-01	-0.09	-0.03	1.31	after_firstyear	0.16	5.2	2	unknown	NONWHITE	30	HET_FEMALE	none	none
2.2	2.1	2.3	2.3	2010-04-01	2012-01-01	2013-02-01	NA-NA-01	0.02	NA	1.98	after_firstyear	0.25	0	1.5	unknown	NONWHITE	30	HET_FEMALE	none	none
2.7	2.4	2.1	2.1	2003-04-01	2005-04-01	2007-04-01	2014-04-01	-0.13	-0.02	1.45	in_firstyear	0.43	0	1.75	NONB	WHITE	65	HET_MALE	none	blips
3.1	2	1.7	1.7	2010-02-01	2011-06-01	2013-05-01	NA-NA-01	-0.39	NA	1.78	after_firstyear	0.35	5	0.25	NONB	NONWHITE	35	HET_FEMALE	none	blips
2.7	2.5	2.5	2.5	2009-06-01	2011-06-01	2014-01-01	NA-NA-01	-0.03	NA	1.11	after_firstyear	0.38	4.1	1.75	B	WHITE	40	MSM	none	none
3.4	3.7	3.2	3.2	2009-03-01	2011-03-01	2013-03-01	NA-NA-01	-0.05	NA	1.55	after_firstyear	0.49	4.7	0.5	B	WHITE	40	MSM	blips	llv
2.9	3	3.6	3.6	2001-07-01	2003-01-01	2005-02-01	2013-05-01	0.21	-0.03	1.98	after_firstyear	0.35	5.4	0	B	WHITE	35	HET_MALE	blips	none
3.5	3.1	3.1	3.1	2005-01-01	2007-02-01	2009-03-01	NA-NA-01	-0.1	NA	1.23	in_firstyear	0.29	4.8	0.75	NONB	WHITE	60	HET_MALE	none	none
2.2	1.9	1.7	1.7	2010-01-01	2011-05-01	2013-04-01	NA-NA-01	-0.13	NA	1.75	after_firstyear	0.58	4.6	1.5	B	WHITE	60	MSM	none	none
3	2.8	2.5	2.5	2003-05-01	2005-06-01	2007-01-01	2014-03-01	-0.13	-0.04	1.65	after_firstyear	1.4	NA	NA	unknown	WHITE	45	HET_MALE	none	none
2.9	3.1	3.3	3.3	2008-04-01	2010-07-01	2012-04-01	NA-NA-01	0.11	NA	1.62	in_firstyear	0.43	4.8	1.5	NONB	NONWHITE	20	HET_MALE	none	none
3.4	2.9	3.1	3.1	2010-04-01	2012-03-01	2013-04-01	NA-NA-01	-0.1	NA	1.83	in_firstyear	0.48	5.4	1.5	B	WHITE	35	MSM	llv	llv
4.6	4.1	2.3	2.3	2004-02-01	2006-02-01	2008-02-01	2014-04-01	-0.56	-0.21	1.2	after_firstyear	0.69	NA	0	unknown	WHITE	40	IDU_MALE	blips	none
3	2.9	2.7	2.7	2005-06-01	2007-06-01	2010-03-01	NA-NA-01	-0.06	NA	1.17	after_firstyear	1.17	5	2	NONB	NONWHITE	40	OTHER_FEMALE	llv	llv
1.8	2	2.6	2.6	2010-07-01	2012-06-01	2014-03-01	NA-NA-01	0.22	NA	1.89	after_firstyear	0.45	4.7	1.5	B	WHITE	35	MSM	none	none
3	2.6	2.4	2.4	2006-01-01	2008-05-01	2010-03-01	2014-02-01	-0.15	-0.07	1.1	in_firstyear	0.4	5.8	0.75	B	WHITE	40	MSM	none	none
3.5	3.1	3	3	2008-06-01	2009-09-01	2012-03-01	NA-NA-01	-0.14	NA	1.93	after_firstyear	0.25	4.4	1.25	NONB	NONWHITE	35	HET_FEMALE	blips	none
3.1	2.8	1.9	1.9	2008-05-01	2010-01-01	2012-05-01	NA-NA-01	-0.3	NA	1.39	after_firstyear	0.52	4.8	1.5	B	WHITE	40	MSM	none	none
2.7	2.7	2.9	2.9	2005-06-01	2007-06-01	2008-05-01	2014-01-01	0.07	-0.03	1.61	after_firstyear	0.32	5.4	1.75	B	WHITE	35	IDU_FEMALE	none	none
2.2	2.3	2.1	2.1	2007-04-01	2009-04-01	2011-01-01	NA-NA-01	-0.03	NA	1.44	after_firstyear	0.13	5.3	0.25	B	WHITE	60	MSM	blips	blips
3.1	2.2	2.1	2.1	2009-07-01	2011-06-01	2013-07-01	NA-NA-01	-0.26	NA	1.97	in_firstyear	0.19	NA	2.25	B	WHITE	40	MSM	none	none
3.1	3.1	3.2	3.2	2008-01-01	2009-07-01	2011-07-01	NA-NA-01	0.01	NA	1.82	after_firstyear	0.35	4.5	1.5	NONB	NONWHITE	25	HET_FEMALE	blips	none
2.7	2.6	2.9	2.9	2010-06-01	2012-06-01	2013-06-01	NA-NA-01	0.04	NA	1.91	after_firstyear	0.16	4.7	1	NONB	NONWHITE	30	HET_FEMALE	none	none
2.7	2.4	1.9	1.9	2006-10-01	2008-10-01	2011-03-01	NA-NA-01	-0.18	NA	1.57	after_firstyear	0.24	6.2	0.25	B	WHITE	45	HET_MALE	blips	blips
2.2	2.5	2.5	2.5	2008-02-01	2010-03-01	2011-06-01	NA-NA-01	0.08	NA	1.73	after_firstyear	0.36	4.8	1.25	B	WHITE	50	IDU_FEMALE	none	none
2.7	3.6	3.7	3.7	2008-11-01	2010-03-01	2012-05-01	NA-NA-01	0.26	NA	1.67	after_firstyear	0.16	5.2	0.5	B	WHITE	50	MSM	blips	none
2.3	3.4	2.8	2.8	2009-02-01	2011-01-01	2013-01-01	NA-NA-01	0.12	NA	1.28	after_firstyear	0.26	4.2	1	B	NONWHITE	40	MSM	none	none
3.1	2.6	2.4	2.4	2003-05-01	2004-11-01	2007-01-01	2013-09-01	-0.19	-0.03	1.51	after_firstyear	0.56	6.5	0	B	WHITE	40	MSM	none	none
1.9	2.4	2.6	2.6	2009-03-01	2011-03-01	2013-04-01	NA-NA-01	0.15	NA	1.38	after_firstyear	0.23	5.3	1	B	WHITE	70	MSM	none	none
1.7	2.2	2.1	2.1	2006-01-01	2008-04-01	2010-06-01	2013-06-01	0.09	0.02	1.14	in_firstyear	0.3	NA	NA	NONB	NONWHITE	30	HET_FEMALE	none	none
2.6	2.5	2.3	2.3	2002-05-01	2004-02-01	2006-04-01	2014-01-01	-0.08	-0.04	1.7	after_firstyear	0.62	5	0	B	WHITE	40	IDU_MALE	blips	none
3.1	3.1	3.4	3.4	2005-01-01	2007-04-01	2009-06-01	2013-04-01	0.05	-0.03	1.11	in_firstyear	0.11	1.8	2.25	NONB	NONWHITE	30	HET_FEMALE	blips	none
3	3.3	3.3	3.3	2001-06-01	2003-02-01	2005-02-01	2014-04-01	0.07	-0.02	1.97	after_firstyear	1.47	5.5	0.75	B	WHITE	50	MSM	llv	llv
2.6	2.8	2.6	2.6	2003-05-01	2005-02-01	2007-06-01	NA-NA-01	0	NA	1.32	after_firstyear	0.08	4.9	0.75	unknown	NONWHITE	30	HET_FEMALE	none	none
2	1.9	2.4	2.4	2010-06-01	2012-04-01	2013-10-01	NA-NA-01	0.11	NA	1.45	after_firstyear	0.11	4.7	0	B	WHITE	40	HET_MALE	none	none
2.5	2.6	2.6	2.6	2007-03-01	2008-04-01	2010-04-01	2014-04-01	0.03	0.02	1.99	after_firstyear	0.17	4.5	1	B	WHITE	40	MSM	none	none
2.3	1.8	2.2	2.2	2006-02-01	2008-07-01	2010-02-01	2013-11-01	-0.03	0.06	1.15	after_firstyear	0.3	5.2	1.75	B	WHITE	30	HET_FEMALE	none	none
2.4	2.2	2.2	2.2	2010-03-01	2012-05-01	2014-04-01	NA-NA-01	-0.06	NA	1.75	after_firstyear	0.18	4	1.25	unknown	WHITE	35	MSM	none	none
2.8	2.4	2.9	2.9	2008-02-01	2010-07-01	2011-09-01	NA-NA-01	0.01	NA	1.54	after_firstyear	0.31	5.2	0	B	WHITE	45	MSM	none	none
3	2.6	2.6	2.6	2008-06-01	2009-08-01	2012-05-01	NA-NA-01	-0.09	NA	1.88	after_firstyear	0.36	NA	0.75	NONB	NONWHITE	50	HET_MALE	blips	blips
2.9	2.4	2.6	2.6	2003-01-01	2005-04-01	2007-01-01	2013-02-01	-0.08	0	1.27	after_firstyear	0.51	5.6	0	NONB	NONWHITE	35	HET_MALE	none	blips
2.4	2.1	1.8	1.8	2008-06-01	2010-06-01	2011-06-01	NA-NA-01	-0.21	NA	1.94	after_firstyear	0.44	4.8	1	B	NONWHITE	30	MSM	none	none
2.7	2.8	2.3	2.3	2008-03-01	2010-05-01	2012-04-01	NA-NA-01	-0.09	NA	1.05	after_firstyear	0.5	4.8	1	NONB	WHITE	30	MSM	none	none
3.1	3.4	3.1	3.1	2005-05-01	2007-05-01	2009-06-01	2014-04-01	0	-0.05	1.81	after_firstyear	0.49	5.8	0.5	NONB	NONWHITE	30	HET_FEMALE	blips	llv
2.9	2.6	2.6	2.6	2010-03-01	2012-04-01	2014-03-01	NA-NA-01	-0.07	NA	1.04	after_firstyear	0.25	4.7	0.25	unknown	NONWHITE	30	HET_FEMALE	none	none
2.4	2.1	2.1	2.1	2010-05-01	2012-03-01	2014-04-01	NA-NA-01	-0.07	NA	1.14	after_firstyear	0.25	4.1	1.25	B	WHITE	40	MSM	blips	none
3.9	3.5	2.9	2.9	2008-01-01	2010-03-01	2012-11-01	NA-NA-01	-0.22	NA	1.01	after_firstyear	0.43	3.2	1.75	B	WHITE	25	MSM	blips	none
2.4	2.2	2	2	2003-06-01	2005-05-01	2007-06-01	2014-02-01	-0.09	-0.05	1.32	in_firstyear	0.12	5.2	2.25	NONB	WHITE	55	HET_FEMALE	none	none
2.9	2.6	2.6	2.6	2002-01-01	2004-01-01	2006-03-01	2009-01-01	-0.08	-0.07	1.21	after_firstyear	0.16	NA	0.25	unknown	WHITE	40	MSM	none	none
3.2	2.8	2.8	2.8	2009-03-01	2011-03-01	2013-05-01	NA-NA-01	-0.09	NA	1.38	after_firstyear	0.47	5.2	1.5	B	NONWHITE	40	MSM	blips	blips
2.5	2.2	2.6	2.6	2009-01-01	2011-03-01	2013-05-01	NA-NA-01	0.03	NA	1.51	after_firstyear	0.6	5.4	1	unknown	WHITE	40	MSM	blips	none
3.6	3.6	3	3	2007-07-01	2009-09-01	2011-05-01	2014-03-01	-0.15	-0.07	1.64	in_firstyear	0.99	6	0.75	B	WHITE	25	MSM	blips	llv
2.7	2.6	2.4	2.4	2008-05-01	2010-03-01	2012-03-01	NA-NA-01	-0.07	NA	1.38	after_firstyear	0.21	3.2	2.5	B	WHITE	50	MSM	none	none
3.6	2.8	2.8	2.8	2010-05-01	2012-08-01	2013-10-01	NA-NA-01	-0.27	NA	1.65	after_firstyear	0.27	0	1.5	B	WHITE	40	MSM	llv	blips
2.2	2	2.1	2.1	2007-02-01	2009-02-01	2011-03-01	NA-NA-01	-0.02	NA	1.17	after_firstyear	0.35	5.4	0	B	WHITE	50	HET_MALE	none	blips
2.7	2.5	2.7	2.7	2001-02-01	2003-02-01	2004-05-01	2013-04-01	-0.03	0	1.88	after_firstyear	0.23	4.1	1	unknown	WHITE	40	HET_FEMALE	none	none
3.2	2.8	2.5	2.5	2006-03-01	2008-03-01	2010-01-01	2014-01-01	-0.19	-0.07	1.89	after_firstyear	0.17	NA	0.25	B	WHITE	30	HET_MALE	none	none
2.1	2	2.5	2.5	2009-01-01	2011-04-01	2013-04-01	NA-NA-01	0.1	NA	1.29	after_firstyear	0.15	3.9	1.25	B	WHITE	35	HET_FEMALE	none	none
2.8	2.7	2.6	2.6	2004-02-01	2006-01-01	2007-01-01	NA-NA-01	-0.09	NA	1.59	after_firstyear	0.65	NA	0.25	B	WHITE	60	OTHER_MALE	llv	llv
3.2	1.7	1.8	1.8	2008-06-01	2011-01-01	2013-01-01	NA-NA-01	-0.33	NA	1.1	in_firstyear	0.06	2.7	3	NONB	NONWHITE	25	HET_FEMALE	none	none
2.8	1.2	1.9	1.9	2008-01-01	2010-01-01	2011-09-01	NA-NA-01	-0.26	NA	1.72	after_firstyear	0.25	4.4	0.75	B	WHITE	45	IDU_FEMALE	none	blips
1.8	1.1	2.4	2.4	2005-02-01	2007-02-01	2009-03-01	2013-10-01	0.14	0.07	1.92	after_firstyear	0.3	4.9	0.25	B	WHITE	45	MSM	none	none
2.7	2.5	2.5	2.5	2007-03-01	2009-03-01	2011-07-01	2014-04-01	-0.05	-0.02	1.41	after_firstyear	0.32	5.6	0	B	WHITE	45	IDU_MALE	none	none
2.7	2.3	2.2	2.2	2008-03-01	2010-06-01	2011-08-01	NA-NA-01	-0.15	NA	1.63	after_firstyear	0.55	5.3	0.75	B	WHITE	50	MSM	none	none
2.5	2.4	2.4	2.4	2002-04-01	2004-04-01	2005-05-01	2013-06-01	-0.04	-0.04	1.83	after_firstyear	0.07	2.1	1	unknown	WHITE	45	IDU_MALE	blips	none
3	2.8	2.7	2.7	2003-02-01	2005-04-01	2006-04-01	NA-NA-01	-0.08	NA	1.86	after_firstyear	0.44	5.4	0.5	B	WHITE	45	MSM	none	blips
2.6	2.4	2.7	2.7	2001-06-01	2004-01-01	2006-03-01	2013-03-01	0.01	0.01	1.15	after_firstyear	0.15	4.6	1.75	B	WHITE	35	MSM	none	none
2.8	2.6	2.7	2.7	2007-05-01	2009-01-01	2011-04-01	NA-NA-01	-0.02	NA	1.81	in_firstyear	0.32	5.9	2	B	WHITE	45	MSM	none	blips
2.9	2.7	2.7	2.7	2005-06-01	2008-01-01	2010-03-01	2013-11-01	-0.03	-0.04	1.19	after_firstyear	0.31	5.5	0.75	NONB	NONWHITE	25	HET_FEMALE	none	none
3	2.5	2.8	2.8	2008-06-01	2010-07-01	2012-03-01	NA-NA-01	-0.05	NA	1.18	after_firstyear	0.13	4.7	1.5	B	NONWHITE	45	HET_MALE	none	none
2.8	2.7	2.5	2.5	2010-04-01	2012-04-01	2013-04-01	NA-NA-01	-0.1	NA	1.6	after_firstyear	0.58	NA	1.25	B	WHITE	25	HET_MALE	none	none
2.8	2.8	2.8	2.8	2004-08-01	2006-02-01	2008-06-01	2012-05-01	0.01	0.1	1.71	in_firstyear	1.71	4.8	NA	unknown	WHITE	35	MSM	none	NA
2.7	2.2	1.9	1.9	2004-08-01	2006-03-01	2009-03-01	2012-11-01	-0.16	-0.08	1.49	after_firstyear	0.23	4.9	0.75	NONB	WHITE	35	HET_FEMALE	none	none
1.8	2.8	1.9	1.9	2006-02-01	2008-02-01	2010-03-01	2013-04-01	0	-0.07	1.52	in_firstyear	0.59	NA	1	B	WHITE	35	MSM	blips	llv
3.3	3.2	3.1	3.1	2006-04-01	2008-04-01	2010-08-01	2013-04-01	-0.04	-0.02	1.04	after_firstyear	0.21	5.5	0	B	WHITE	35	HET_MALE	llv	none
3.2	2.8	3	3	2008-01-01	2010-04-01	2012-08-01	NA-NA-01	-0.04	NA	1.39	after_firstyear	0.44	5.2	0.25	NONB	NONWHITE	40	HET_MALE	none	none
3.1	2.9	3	3	2009-03-01	2011-01-01	2013-04-01	NA-NA-01	-0.02	NA	1.39	after_firstyear	0.69	5.7	1.25	B	WHITE	45	MSM	llv	none
2.6	2.3	2.3	2.3	2006-10-01	2008-11-01	2010-12-01	NA-NA-01	-0.05	NA	1.65	after_firstyear	0.52	4.1	1	B	WHITE	55	HET_FEMALE	none	none
2.3	3.2	2.9	2.9	2007-04-01	2009-01-01	2011-06-01	NA-NA-01	0.13	NA	1.55	after_firstyear	1.07	5.4	1	NONB	WHITE	40	HET_MALE	blips	none
2.9	2.7	2.7	2.7	2005-02-01	2007-03-01	2009-08-01	2014-01-01	-0.05	-0.14	1.07	after_firstyear	0.26	5.6	0.75	unknown	NONWHITE	45	HET_FEMALE	blips	none
2.7	2.6	2.8	2.8	2006-05-01	2008-04-01	2009-04-01	2013-04-01	0.02	-0.05	1.96	after_firstyear	0.28	5	0.5	NONB	WHITE	60	HET_MALE	none	none
2.3	2.3	2.1	2.1	2008-05-01	2010-06-01	2012-06-01	NA-NA-01	-0.04	NA	1.36	after_firstyear	0.34	3.5	1.25	NONB	NONWHITE	50	HET_MALE	none	none
2.5	2.1	1.7	1.7	2009-08-01	2011-06-01	2013-04-01	NA-NA-01	-0.21	NA	1.56	after_firstyear	0.5	5	1.5	B	WHITE	40	HET_FEMALE	none	none
2.9	2.9	2.6	2.6	2010-03-01	2011-07-01	2013-07-01	NA-NA-01	-0.12	NA	1.95	after_firstyear	0.33	4.5	1.75	NONB	WHITE	40	MSM	blips	none
2.6	2.5	2.4	2.4	2003-06-01	2005-06-01	2007-06-01	NA-NA-01	-0.04	NA	1.38	after_firstyear	1.97	NA	3.5	unknown	WHITE	45	HET_MALE	llv	NA
2.6	3	3.6	3.6	2004-04-01	2006-06-01	2008-05-01	2014-02-01	0.22	-0.02	1.59	in_firstyear	0.39	6.1	NA	unknown	WHITE	60	HET_MALE	llv	none
3.2	3.1	2.8	2.8	2004-02-01	2006-06-01	2007-10-01	NA-NA-01	-0.11	NA	1.44	after_firstyear	0.25	6.4	0.25	B	WHITE	50	HET_FEMALE	blips	none
1.7	2.3	2.5	2.5	2009-06-01	2012-01-01	2013-10-01	NA-NA-01	0.19	NA	1.23	in_firstyear	0.49	6	1.75	NONB	WHITE	50	HET_MALE	none	none
2.6	2.4	2.4	2.4	2005-01-01	2007-09-01	2009-09-01	2014-03-01	-0.05	-0.05	1.19	after_firstyear	0.3	4.4	0	unknown	WHITE	35	IDU_MALE	none	none
2.6	1.9	1.9	1.9	2009-06-01	2011-05-01	2013-01-01	NA-NA-01	-0.2	NA	1.32	after_firstyear	0.59	4.6	3.25	B	WHITE	50	MSM	none	none
3.3	3	2.7	2.7	2008-06-01	2010-03-01	2012-07-01	NA-NA-01	-0.14	NA	1.31	after_firstyear	0.32	5.3	1	B	WHITE	40	MSM	blips	none
2.6	1.8	3	3	2008-12-01	2010-05-01	2012-05-01	NA-NA-01	0.15	NA	1.85	in_firstyear	1.85	4.5	2.5	unknown	WHITE	30	MSM	none	NA
2.2	2.5	2.6	2.6	2008-05-01	2010-04-01	2012-05-01	NA-NA-01	0.08	NA	1.35	after_firstyear	0.3	4.1	1	NONB	WHITE	45	HET_MALE	llv	none
2.3	2.5	2.3	2.3	2010-03-01	2012-05-01	2014-04-01	NA-NA-01	-0.01	NA	1.74	after_firstyear	0.44	4.3	1.5	NONB	NONWHITE	40	HET_MALE	none	none
2.8	1.7	2.3	2.3	2008-03-01	2010-04-01	2012-05-01	NA-NA-01	-0.12	NA	1.45	after_firstyear	0.39	4.8	1	B	WHITE	45	MSM	llv	blips
2.6	2.5	2.9	2.9	2010-04-01	2012-07-01	2013-06-01	NA-NA-01	0.06	NA	1.41	after_firstyear	0.29	4.6	1	B	WHITE	40	MSM	none	none
2.5	2	2.3	2.3	2008-05-01	2010-05-01	2012-04-01	NA-NA-01	-0.06	NA	1.72	in_firstyear	0.27	NA	2.75	B	WHITE	40	MSM	none	none
2	1.3	1.6	1.6	2008-08-01	2010-02-01	2012-03-01	NA-NA-01	-0.08	NA	1.57	after_firstyear	0.55	5.9	0	unknown	NONWHITE	45	HET_MALE	none	none
2	3.3	1.9	1.9	2008-05-01	2010-04-01	2012-04-01	NA-NA-01	-0.04	NA	1.13	after_firstyear	0.26	6	1.5	NONB	WHITE	45	HET_MALE	none	none
3	2.9	2.6	2.6	2008-01-01	2009-05-01	2011-03-01	NA-NA-01	-0.13	NA	1.9	after_firstyear	0.34	5.1	1.25	B	WHITE	40	MSM	blips	blips
3.1	3	2.7	2.7	2010-01-01	2012-01-01	2014-02-01	NA-NA-01	-0.09	NA	1.39	after_firstyear	0.88	4	1.75	B	WHITE	45	MSM	none	llv
2.1	2	2	2	2005-06-01	2007-04-01	2009-06-01	2013-02-01	-0.03	0.01	1.43	after_firstyear	0.33	4.1	1	NONB	NONWHITE	40	HET_FEMALE	none	none
2.8	2.7	2.6	2.6	2007-03-01	2008-09-01	2010-09-01	2014-03-01	-0.03	-0.03	1.95	after_firstyear	0.09	5.3	1.25	B	WHITE	50	MSM	none	none
2.4	2.6	2.7	2.7	2003-02-01	2005-02-01	2006-11-01	2014-01-01	0.07	-0.04	1.81	after_firstyear	0.36	4.9	1	B	WHITE	45	MSM	none	blips
3.2	2.8	1.9	1.9	2007-05-01	2009-03-01	2011-07-01	2014-02-01	-0.32	-0.11	1.48	after_firstyear	0.36	6	1	B	WHITE	40	MSM	none	none
2.3	2	2.3	2.3	2008-11-01	2010-11-01	2012-06-01	NA-NA-01	-0.01	NA	1.59	after_firstyear	0.38	5.3	0	NONB	WHITE	50	IDU_MALE	none	blips
2.8	2.8	2.8	2.8	2010-06-01	2012-07-01	2014-01-01	NA-NA-01	0	NA	1.8	after_firstyear	0.26	0	1	NONB	NONWHITE	40	OTHER_FEMALE	none	none
2.2	2.3	2.3	2.3	2009-03-01	2011-06-01	2013-04-01	NA-NA-01	0.02	NA	1.57	after_firstyear	0.12	3.2	1	B	WHITE	35	HET_FEMALE	none	none
3.1	3	2.9	2.9	2004-05-01	2006-02-01	2008-07-01	2013-11-01	-0.04	-0.01	1.59	after_firstyear	0.88	NA	0.5	B	WHITE	35	HET_MALE	blips	llv
2.8	2.7	2.4	2.4	2008-07-01	2010-04-01	2012-10-01	NA-NA-01	-0.09	NA	1.55	after_firstyear	0.38	5.5	1.75	B	WHITE	50	IDU_FEMALE	llv	blips
2.2	2.1	2.1	2.1	2010-03-01	2012-08-01	2013-09-01	NA-NA-01	-0.04	NA	1.3	after_firstyear	0.13	3.9	1.75	B	WHITE	40	MSM	none	none
2.2	2.3	2.3	2.3	2002-05-01	2004-05-01	2006-07-01	2014-02-01	0.03	-0.03	1.6	after_firstyear	0.23	4.6	0.5	NONB	NONWHITE	40	HET_MALE	none	none
2.9	2.8	2.7	2.7	2010-12-01	2012-02-01	2013-07-01	NA-NA-01	-0.07	NA	1.95	after_firstyear	0.64	4.8	1.25	B	NONWHITE	40	MSM	none	none
3	3.2	2.4	2.4	2006-04-01	2008-03-01	2010-01-01	2014-03-01	-0.17	-0.01	1.89	in_firstyear	0.39	NA	NA	B	WHITE	55	MSM	none	none
2.5	2.2	2.1	2.1	2007-05-01	2009-08-01	2011-03-01	NA-NA-01	-0.1	NA	1.26	in_firstyear	0.16	4.3	1	NONB	NONWHITE	35	HET_FEMALE	blips	none
2.6	3.3	3.1	3.1	2006-05-01	2008-09-01	2011-01-01	NA-NA-01	0.1	NA	1.61	after_firstyear	0.45	5.5	1.75	B	WHITE	60	HET_MALE	none	none
2.5	1.8	1.6	1.6	2004-04-01	2006-04-01	2008-04-01	2013-01-01	-0.21	0.04	1.52	after_firstyear	0.48	5.8	0	B	WHITE	40	IDU_MALE	none	none
2.8	2.8	2.4	2.4	2005-04-01	2007-06-01	2009-01-01	NA-NA-01	-0.09	NA	1.38	after_firstyear	0.12	5.6	0.75	B	WHITE	40	HET_MALE	blips	none
1.8	2.7	2.4	2.4	2005-04-01	2007-06-01	2009-07-01	2013-12-01	0.14	0.03	1.03	after_firstyear	0.26	5.1	0.5	B	WHITE	50	IDU_MALE	none	none
3.4	3.2	2.8	2.8	2008-03-01	2010-05-01	2012-10-01	NA-NA-01	-0.13	NA	1.17	after_firstyear	0.1	5.4	1.25	unknown	WHITE	40	MSM	none	none
1.7	1.7	2	2	2001-06-01	2003-02-01	2005-01-01	2014-02-01	0.08	0.01	1.45	after_firstyear	0.48	5.9	0.25	NONB	WHITE	35	HET_FEMALE	none	llv
2.9	2.8	2.6	2.6	2010-02-01	2011-11-01	2013-04-01	NA-NA-01	-0.07	NA	1.66	after_firstyear	0.42	NA	0.75	B	WHITE	40	MSM	llv	blips
3.7	3.2	3.1	3.1	2008-01-01	2010-02-01	2012-10-01	NA-NA-01	-0.11	NA	1.44	after_firstyear	0.3	4.7	0.75	NONB	WHITE	35	HET_MALE	blips	blips
2.3	2	2.2	2.2	2008-07-01	2010-08-01	2012-11-01	NA-NA-01	-0.03	NA	1.52	after_firstyear	0	1.6	1.25	unknown	WHITE	40	IDU_FEMALE	none	none
2.7	2.5	2.3	2.3	2004-01-01	2006-06-01	2008-02-01	2013-05-01	-0.1	-0.03	1.05	after_firstyear	0.48	5.1	0.5	B	WHITE	45	MSM	none	none
2.8	2.7	2.6	2.6	2004-01-01	2006-01-01	2008-01-01	NA-NA-01	-0.05	NA	1.22	after_firstyear	0.17	4.6	1.25	B	WHITE	30	MSM	none	none
3.6	3.6	3	3	2010-01-01	2011-09-01	2014-04-01	NA-NA-01	-0.16	NA	1.72	after_firstyear	0.57	2.5	1.5	NONB	WHITE	30	HET_FEMALE	none	none
3.8	3.4	3	3	2009-03-01	2011-06-01	2013-07-01	NA-NA-01	-0.17	NA	1.21	after_firstyear	0.62	5.2	1.5	B	WHITE	40	MSM	none	none
2.5	2.1	2.2	2.2	2004-02-01	2006-02-01	2008-04-01	2014-02-01	-0.07	-0.04	1.35	in_firstyear	0.43	5.5	1.75	B	WHITE	50	MSM	none	none
2.9	3.3	3.1	3.1	2010-03-01	2011-06-01	2013-05-01	NA-NA-01	0.05	NA	1.96	after_firstyear	0.49	4.9	2.5	B	WHITE	35	MSM	llv	llv
2.5	2.4	2.6	2.6	2002-03-01	2004-04-01	2006-01-01	NA-NA-01	0.04	NA	1.67	after_firstyear	0.31	6.3	0.25	B	WHITE	40	IDU_MALE	blips	blips
1.2	1.5	1.5	1.5	2003-02-01	2005-01-01	2007-01-01	2013-01-01	0.1	0.03	1.53	after_firstyear	0.08	0	0.75	unknown	WHITE	50	IDU_MALE	blips	blips
2.6	1.7	2.2	2.2	2009-02-01	2011-07-01	2013-08-01	NA-NA-01	-0.1	NA	1.02	in_firstyear	0.37	NA	2.75	NONB	WHITE	45	MSM	none	none
2.6	2.6	1.9	1.9	2007-06-01	2009-04-01	2011-07-01	NA-NA-01	-0.17	NA	1.52	in_firstyear	0.3	NA	0.75	B	WHITE	40	MSM	none	llv
3.2	3	2.7	2.7	2008-06-01	2010-03-01	2012-05-01	NA-NA-01	-0.14	NA	1.42	after_firstyear	0.67	5.1	1.25	B	WHITE	30	MSM	none	none
3.1	3	2.9	2.9	2005-04-01	2007-04-01	2009-03-01	2013-05-01	-0.05	-0.03	1.73	after_firstyear	0.61	5.3	1	NONB	NONWHITE	40	HET_MALE	llv	llv
2.9	2.5	2.8	2.8	2001-07-01	2003-03-01	2005-03-01	2013-11-01	-0.02	0	1.42	after_firstyear	0.96	5.7	0	NONB	WHITE	50	HET_FEMALE	blips	llv
2.2	1.8	1.7	1.7	2010-08-01	2012-03-01	2014-02-01	NA-NA-01	-0.14	NA	1.71	after_firstyear	0.14	3.4	1.25	B	WHITE	45	IDU_MALE	none	none
3.2	2.5	2.9	2.9	2010-05-01	2012-07-01	2014-04-01	NA-NA-01	-0.09	NA	1.55	after_firstyear	0.38	4.7	1	NONB	WHITE	25	MSM	blips	none
2.6	2.4	1.8	1.8	2009-04-01	2010-09-01	2013-06-01	NA-NA-01	-0.19	NA	1.84	in_firstyear	0.21	5.8	2	B	NONWHITE	45	MSM	none	none
2.8	2.8	2.4	2.4	2008-05-01	2010-04-01	2012-04-01	NA-NA-01	-0.09	NA	1.7	after_firstyear	0.53	4.9	1.25	B	WHITE	45	MSM	none	blips
2	2.7	2	2	2009-01-01	2011-04-01	2013-06-01	NA-NA-01	0	NA	1.47	in_firstyear	1.47	NA	NA	NONB	NONWHITE	40	HET_FEMALE	llv	NA
2.9	2.7	2.6	2.6	2007-04-01	2009-06-01	2011-08-01	2013-12-01	-0.05	-0.06	1.79	after_firstyear	0.26	4.5	1.75	B	WHITE	60	MSM	none	none
2	2	1.6	1.6	2009-03-01	2011-01-01	2013-03-01	NA-NA-01	-0.1	NA	1.76	in_firstyear	0.34	NA	1	B	WHITE	30	MSM	none	none
2.8	2.6	3	3	2007-12-01	2009-01-01	2011-06-01	NA-NA-01	0.08	NA	1.95	after_firstyear	0.36	5.7	0	B	WHITE	35	MSM	none	blips
2.2	2.1	2.1	2.1	2010-04-01	2012-04-01	2014-04-01	NA-NA-01	-0.01	NA	1.84	after_firstyear	0.23	4.1	2	B	WHITE	30	MSM	blips	none
2.8	2.6	2.7	2.7	2009-03-01	2011-03-01	2013-05-01	NA-NA-01	-0.04	NA	1.45	after_firstyear	0.19	4.7	0	NONB	WHITE	40	OTHER_FEMALE	none	none
3	2.6	2.8	2.8	1999-08-01	2002-03-01	2003-05-01	2014-03-01	-0.06	0.02	1.36	after_firstyear	0.35	5.9	1.25	unknown	WHITE	25	MSM	none	blips
3.8	3.5	3.3	3.3	2009-03-01	2011-04-01	2013-04-01	NA-NA-01	-0.14	NA	1.15	after_firstyear	0.23	5.3	0.75	B	WHITE	40	MSM	blips	none
3.5	3.4	2.1	2.1	2010-03-01	2012-02-01	2014-01-01	NA-NA-01	-0.37	NA	1.65	after_firstyear	0.57	5.5	4.25	NONB	WHITE	40	MSM	none	none
4.2	3.8	3.5	3.5	2005-10-01	2007-05-01	2009-09-01	2014-04-01	-0.18	-0.11	1.53	after_firstyear	0.5	5.6	0.25	B	WHITE	45	HET_MALE	blips	blips
2.8	2.7	2.6	2.6	2009-06-01	2011-05-01	2013-07-01	NA-NA-01	-0.05	NA	1.78	after_firstyear	0.39	4.1	1.25	unknown	NONWHITE	35	MSM	none	none
2.6	2.1	2.2	2.2	2005-02-01	2007-02-01	2009-02-01	2014-02-01	-0.08	-0.02	1.96	in_firstyear	0.43	5	2.25	B	WHITE	40	MSM	none	none
3.3	3.4	3.5	3.5	2006-04-01	2008-04-01	2010-05-01	2013-05-01	0.05	-0.07	1.1	after_firstyear	0.33	5.9	0	unknown	NONWHITE	30	HET_FEMALE	blips	none
2.6	2.4	2.3	2.3	2006-06-01	2008-07-01	2010-10-01	2013-08-01	-0.06	-0.01	1.21	after_firstyear	0.21	5.8	0.75	NONB	NONWHITE	40	HET_FEMALE	none	none
2.8	2.6	2.6	2.6	2007-01-01	2009-03-01	2011-03-01	2014-01-01	-0.04	-0.04	1.17	after_firstyear	0.08	4.5	1.5	B	WHITE	50	HET_MALE	none	none
3.1	3.1	2.7	2.7	2003-04-01	2005-06-01	2007-02-01	2012-02-01	-0.1	-0.06	1.19	after_firstyear	1.19	5.4	1	unknown	WHITE	45	MSM	blips	NA
2.2	1.9	2.2	2.2	2003-06-01	2005-04-01	2007-01-01	2014-03-01	0	-0.03	1.51	after_firstyear	0.08	5	0	unknown	WHITE	55	MSM	none	none
2.4	1.9	2.4	2.4	2002-09-01	2004-03-01	2006-01-01	2010-03-01	0	-0.04	1.8	in_firstyear	0.39	4.5	1	NONB	WHITE	50	HET_MALE	none	none
3	2.8	2.9	2.9	2005-03-01	2007-03-01	2008-03-01	2013-10-01	-0.02	-0.02	1.76	after_firstyear	0.5	5.3	0	NONB	NONWHITE	20	HET_MALE	blips	none
2.4	2.6	2.7	2.7	2007-06-01	2009-01-01	2011-06-01	NA-NA-01	0.09	NA	1.49	after_firstyear	0.35	3.8	0.75	NONB	NONWHITE	45	HET_FEMALE	none	none
2.4	2.5	2.5	2.5	2004-09-01	2006-05-01	2008-03-01	2013-05-01	0.03	-0.01	1.93	after_firstyear	0.23	NA	0.75	B	WHITE	45	MSM	none	none
3.1	2.8	3	3	2009-04-01	2011-06-01	2013-08-01	NA-NA-01	-0.04	NA	1.02	after_firstyear	0.45	4.4	1.75	B	WHITE	40	IDU_MALE	none	none
2.5	3.4	2.9	2.9	2006-02-01	2008-02-01	2010-02-01	2014-04-01	0.11	0.05	1.27	after_firstyear	0.42	4.5	1	B	WHITE	55	MSM	none	none
2.8	2.4	2.3	2.3	2005-04-01	2007-01-01	2009-04-01	2013-04-01	-0.1	-0.04	1.41	after_firstyear	0.25	6	0.25	unknown	WHITE	65	HET_FEMALE	none	none
2.9	2.8	2.8	2.8	2009-06-01	2011-06-01	2013-06-01	NA-NA-01	-0.01	NA	1.67	after_firstyear	0.66	4	1.75	B	WHITE	45	MSM	blips	blips
3.1	2.8	2.7	2.7	2003-04-01	2005-06-01	2007-03-01	2014-02-01	-0.1	-0.06	1.06	after_firstyear	0.52	5.1	0.5	NONB	WHITE	45	IDU_MALE	none	none
2.5	2.6	2.3	2.3	2009-05-01	2011-04-01	2013-05-01	NA-NA-01	-0.03	NA	1.15	after_firstyear	0.24	4	0.75	B	WHITE	40	MSM	blips	none
2.9	3.6	2.3	2.3	2006-09-01	2008-10-01	2010-03-01	NA-NA-01	-0.15	NA	1.46	after_firstyear	0.12	4.1	1.25	NONB	NONWHITE	25	MSM	none	none
2	2.5	1.9	1.9	2009-02-01	2011-03-01	2013-05-01	NA-NA-01	-0.02	NA	1.31	after_firstyear	0.27	4.2	1.25	NONB	NONWHITE	50	HET_MALE	none	blips
2.3	2.5	2.4	2.4	2009-03-01	2011-04-01	2013-04-01	NA-NA-01	0.03	NA	1.3	after_firstyear	0.18	5.7	0.25	B	WHITE	55	MSM	none	none
2.5	2.3	2.5	2.5	2006-04-01	2008-03-01	2010-03-01	2014-02-01	0	0	1.33	after_firstyear	0.12	3.5	1.5	B	WHITE	50	MSM	none	none
3.2	3	2.6	2.6	2010-04-01	2012-05-01	2014-04-01	NA-NA-01	-0.14	NA	1.71	after_firstyear	0.48	5	1.5	B	WHITE	30	MSM	none	none
2.9	3.1	2.7	2.7	2010-06-01	2012-05-01	2014-02-01	NA-NA-01	-0.06	NA	1.95	after_firstyear	0.31	3.3	0.25	unknown	WHITE	45	HET_FEMALE	none	none
3.2	2.8	2.8	2.8	2008-06-01	2010-03-01	2012-06-01	NA-NA-01	-0.09	NA	1.65	after_firstyear	0.22	4.9	0.75	B	NONWHITE	30	HET_MALE	none	none
2.7	2.8	2.6	2.6	2009-02-01	2011-01-01	2013-01-01	NA-NA-01	-0.02	NA	1.52	after_firstyear	0.27	4.3	1	B	WHITE	35	MSM	none	none
2.6	2.4	2.5	2.5	2009-07-01	2012-02-01	2013-02-01	NA-NA-01	-0.05	NA	1.37	after_firstyear	0.28	4.7	0.5	NONB	NONWHITE	30	HET_MALE	none	none
2.1	2.1	2	2	2010-04-01	2012-06-01	2014-04-01	NA-NA-01	-0.04	NA	1.55	in_firstyear	0.21	NA	3	B	WHITE	30	MSM	blips	none
3.4	3.1	3	3	2009-02-01	2011-04-01	2013-07-01	NA-NA-01	-0.1	NA	1.64	after_firstyear	0.15	4.9	1.25	B	WHITE	35	MSM	none	blips
2.8	2.3	2.9	2.9	2009-11-01	2012-02-01	2014-03-01	NA-NA-01	0	NA	1.57	in_firstyear	0.76	NA	2	NONB	WHITE	30	HET_MALE	blips	llv
2.2	2.5	3.3	3.3	2007-03-01	2009-03-01	2011-04-01	2014-04-01	0.26	0.13	1.01	after_firstyear	0.18	4.7	1	B	WHITE	30	HET_FEMALE	none	none
2.9	2.8	2.7	2.7	2004-01-01	2005-03-01	2007-02-01	2011-06-01	-0.06	-0.01	1.85	after_firstyear	1.16	5.8	1.25	B	WHITE	30	HET_FEMALE	llv	llv
3	3.1	2.9	2.9	2009-11-01	2011-01-01	2013-03-01	NA-NA-01	-0.05	NA	1.87	after_firstyear	0.2	3.8	0.5	B	WHITE	55	HET_MALE	blips	none
2.3	2.4	2.6	2.6	2005-05-01	2008-01-01	2010-03-01	2013-03-01	0.06	0	1.07	after_firstyear	0.64	5.7	0.25	unknown	WHITE	40	HET_FEMALE	blips	none
2.4	2.1	2.2	2.2	2003-06-01	2005-05-01	2007-05-01	2014-02-01	-0.04	0	1.15	after_firstyear	0.59	5	1.5	unknown	NONWHITE	30	HET_FEMALE	none	none
2.2	2.6	2.4	2.4	2010-03-01	2012-05-01	2014-01-01	NA-NA-01	0.06	NA	1.61	after_firstyear	0.32	5.3	1.75	B	NONWHITE	40	MSM	blips	blips
2.6	2.5	2.6	2.6	2000-10-01	2002-09-01	2004-06-01	2013-03-01	0	-0.01	1.62	after_firstyear	0.38	5.1	0.75	B	WHITE	55	HET_MALE	none	none
1.6	2.2	1.5	1.5	2010-01-01	2012-01-01	2014-03-01	NA-NA-01	-0.01	NA	1.49	after_firstyear	0.06	4.5	0.5	NONB	WHITE	40	HET_MALE	llv	none
3.3	3	2.8	2.8	2009-08-01	2011-08-01	2013-11-01	NA-NA-01	-0.11	NA	1.52	after_firstyear	0.25	4.9	1	B	WHITE	45	MSM	none	none
2.5	2.7	2.3	2.3	2008-11-01	2010-10-01	2012-09-01	NA-NA-01	-0.05	NA	1.88	after_firstyear	0.34	4.4	1.75	B	WHITE	50	HET_MALE	blips	none

## Sheet: variable_description
variable	description
DNA1	log10 total HIV-1 DNA on median 1.5 years after initiation of ART
DNA2	log10 total HIV-1 DNA on median 3.5 years after initiation of ART
DNA3	log10 total HIV-1 DNA on median 5.4 years after initiation of ART
DNA4	log10 total HIV-1 DNA on median 10 years after initiation of ART
date1	month of fist DNA measurement
date2	month of second DNA measurement
date3	month of third DNA measurement
date4	month of forth DNA measurement
slope123	slope through the first 3 DNA measurements (rounded from original data)
slope1234	slope through 4 DNA measurements (rounded original data)
time_onART	time between ART start and first DNA measurement
cART_in	ART start within first or after first year of infection
time_to_suppression	time from ART start to reaching < 50 copies/ml
RNApreART	log10 last RNA value before treatment start
CD4preART	last CD4 cell count (per 50) before treatment start per 200
subtype	B and non-B
ethnicity	white and non-white
age	age at first measurement
risk_sex	transmission group and sex combined
suppression_duringHIVX	suppressed, low-level viremia (see Methods) between first and last measurement
suppression_preHIVX	suppressed, low-level viremia (see Methods) between ART start and first measurement
	ALL DATA WAS COARSE GRAINED
